# Supplementary material for: Cyclo­hexa­naminium 3,4,5,6-tetra­chloro-2-(meth­oxy­carbon­yl)benzoate
Source: Acta Crystallogr Sect E Struct Rep Online. 2011 Mar 12;67(Pt 4):o842. doi: 10.1107/S1600536811008531 (PMC3099821; doi:10.1107/S1600536811008531)
Supplement: Supplementary file 1 [file e-67-0o842-sup1.cif]

##############################################################################
###                                                                        ###
###        Electronic paper (Acta Crystallographica Section E)             ###
###                                                                        ###
##############################################################################
#                                                                            #
# This CIF contains the data in a paper accepted for publication in Acta     #
# Crystallographica Section E. It conforms to the requirements of Notes      #
# for Authors for Section E, and has been peer reviewed under the auspices   #
# of the IUCr Commission on Journals.                                        #
#                                                                            #
# Full details of the Crystallographic Information File format               #
# are given in the paper "The Crystallographic Information File (CIF):       #
# a New Standard Archive File for Crystallography" by S. R. Hall, F. H.      #
# Allen and I. D. Brown [Acta Cryst. (1991), A47, 655-685].                  #
#                                                                            #
# The current version of the core CIF dictionary is obtainable from          #
# ftp://ftp.iucr.org/pub/cif_core.dic. The current version number is 2.4.    #
#                                                                            #
# Software is freely available for graphical display of the structure(s) in  #
# this CIF.  For information consult the CIF home page http://www.iucr.org/  #
# cif/home.html                                                              #
#                                                                            #
# This file may be used for bona fide research purposes within the           #
# scientific community so long as proper attribution is given to the journal # 
# article from which it was obtained.                                        #
#                                                                            #
##############################################################################
                                             
data_global
_audit_creation_method     SHELXL-97
_journal_data_validation_number     ?
_journal_date_recd_electronic     2011-02-13
_journal_date_accepted     2011-03-06
_journal_name_full     'Acta Crystallographica, Section E'
_journal_year     2011
_journal_volume     67
_journal_issue      4
_journal_page_first     o842
_journal_page_last     o842
_journal_paper_category     QO
_journal_coeditor_code     LH5210
_publ_contact_author_name     'Jian Li'
_publ_contact_author_address
;Department of Chemistry and Chemical Engineering, Weifang University
Weifang 261061
People's Republic of China
;
_publ_contact_author_email     ljwfu@163.com
_publ_contact_author_fax     '86536 878 5283'
_publ_contact_author_phone     '86536 878 5332'
_publ_section_title
;
Cyclohexanaminium 3,4,5,6-tetrachloro-2-(methoxycarbonyl)benzoate
;
loop_
    _publ_author_name
    _publ_author_footnote
    _publ_author_address
    'Li, Jian' .
;
Department of Chemistry and Chemical Engineering,
Weifang University
Weifang 261061
People's Republic of China
;
data_I
_chemical_name_systematic
;
Cyclohexanaminium 3,4,5,6-tetrachloro-2-(methoxycarbonyl)benzoate
;
_chemical_name_common     ?
_chemical_formula_moiety     'C6 H14 N +, C9 H3 Cl4 O4 -'
_chemical_formula_sum     'C15 H17 Cl4 N O4'
_chemical_formula_iupac     'C6 H14 N +, C9 H3 Cl4 O4 -'
_chemical_formula_weight     417.10
_chemical_melting_point     ?
_symmetry_cell_setting     triclinic
_symmetry_space_group_name_H-M     'P -1'
_symmetry_space_group_name_Hall     '-P 1'
loop_
    _symmetry_equiv_pos_as_xyz
    'x, y, z'
    '-x, -y, -z'
_cell_length_a     5.9435(4)
_cell_length_b     11.3494(12)
_cell_length_c     14.3414(15)
_cell_angle_alpha     90.7550(10)
_cell_angle_beta     97.9010(10)
_cell_angle_gamma     101.651(2)
_cell_volume     937.64(15)
_cell_formula_units_Z     2
_cell_measurement_reflns_used     1650
_cell_measurement_theta_min     2.281
_cell_measurement_theta_max     24.562
_cell_measurement_temperature     298(2)
_exptl_crystal_description     block
_exptl_crystal_colour     colorless
_exptl_crystal_size_max     0.45
_exptl_crystal_size_mid     0.42
_exptl_crystal_size_min     0.40
_exptl_crystal_density_diffrn     1.477
_exptl_crystal_density_meas     .
_exptl_crystal_density_method     'not measured'
_exptl_crystal_F_000     428
_exptl_absorpt_coefficient_mu     0.649
_exptl_absorpt_correction_type     multi-scan
_exptl_absorpt_process_details     '(SADABS; Bruker, 1997)'
_exptl_absorpt_correction_T_min     0.7587
_exptl_absorpt_correction_T_max     0.7812
_exptl_special_details
;
;
_diffrn_ambient_temperature     298(2)
_diffrn_radiation_type     MoK\a
_diffrn_radiation_wavelength     0.71073
_diffrn_radiation_source     'fine-focus sealed tube'
_diffrn_radiation_monochromator     graphite
_diffrn_measurement_device_type     'Bruker SMART CCD'
_diffrn_measurement_method     '\f and \w'
_diffrn_detector_area_resol_mean     ?
_diffrn_reflns_number     4881
_diffrn_reflns_av_R_equivalents     0.0166
_diffrn_reflns_av_sigmaI/netI     0.0372
_diffrn_reflns_theta_min     2.28
_diffrn_reflns_theta_max     25.02
_diffrn_reflns_theta_full     25.02
_diffrn_measured_fraction_theta_max     0.980
_diffrn_measured_fraction_theta_full     0.980
_diffrn_reflns_limit_h_min     -7
_diffrn_reflns_limit_h_max     6
_diffrn_reflns_limit_k_min     -9
_diffrn_reflns_limit_k_max     13
_diffrn_reflns_limit_l_min     -16
_diffrn_reflns_limit_l_max     16
_diffrn_standards_number     ?
_diffrn_standards_interval_count     ?
_diffrn_standards_interval_time     ?
_diffrn_standards_decay_%     ?
_refine_special_details
;
Refinement of <i>F</i>^2^ against ALL reflections. The weighted <i>R</i>-factor
<i>wR</i> and goodness of fit <i>S</i> are based on <i>F</i>^2^, conventional
<i>R</i>-factors <i>R</i> are based on <i>F</i>, with <i>F</i> set to zero for
negative <i>F</i>^2^. The threshold expression of <i>F</i>^2^ >
\s(<i>F</i>^2^) is used only for calculating <i>R</i>-factors(gt) <i>etc</i>.
and is not relevant to the choice of reflections for refinement.
<i>R</i>-factors based on <i>F</i>^2^ are statistically about twice as large
as those based on <i>F</i>, and <i>R</i>- factors based on ALL data will be
even larger.
;
_reflns_number_total     3239
_reflns_number_gt     2041
_reflns_threshold_expression     I>2\s(I)
_refine_ls_structure_factor_coef     Fsqd
_refine_ls_matrix_type     full
_refine_ls_R_factor_all     0.0874
_refine_ls_R_factor_gt     0.0495
_refine_ls_wR_factor_gt     0.1094
_refine_ls_wR_factor_ref     0.1355
_refine_ls_goodness_of_fit_ref     1.034
_refine_ls_restrained_S_all     1.034
_refine_ls_number_reflns     3239
_refine_ls_number_parameters     219
_refine_ls_number_restraints     0
_refine_ls_hydrogen_treatment     constr
_refine_ls_weighting_scheme     calc
_refine_ls_weighting_details
         'calc w=1/[\s^2^(Fo^2^)+(0.0463P)^2^+0.7109P] where P=(Fo^2^+2Fc^2^)/3'
_atom_sites_solution_hydrogens     geom
_atom_sites_solution_primary     direct
_atom_sites_solution_secondary     difmap
_refine_ls_shift/su_max     0.001
_refine_ls_shift/su_mean     0.000
_refine_diff_density_max     0.215
_refine_diff_density_min     -0.323
_refine_ls_extinction_method     none
_refine_ls_extinction_coef     ?
loop_
    _atom_type_symbol
    _atom_type_description
    _atom_type_scat_dispersion_real
    _atom_type_scat_dispersion_imag
    _atom_type_scat_source
    'C' 'C' 0.0033 0.0016
                         'International Tables Vol C Tables 4.2.6.8 and 6.1.1.4'
    'H' 'H' 0.0000 0.0000
                         'International Tables Vol C Tables 4.2.6.8 and 6.1.1.4'
    'N' 'N' 0.0061 0.0033
                         'International Tables Vol C Tables 4.2.6.8 and 6.1.1.4'
    'O' 'O' 0.0106 0.0060
                         'International Tables Vol C Tables 4.2.6.8 and 6.1.1.4'
    'Cl' 'Cl' 0.1484 0.1585
                         'International Tables Vol C Tables 4.2.6.8 and 6.1.1.4'
_computing_data_collection     'SMART (Bruker, 1997)'
_computing_cell_refinement     'SAINT (Bruker, 1997)'
_computing_data_reduction     'SAINT (Bruker, 1997)'
_computing_structure_solution     'SHELXS97 (Sheldrick, 2008)'
_computing_structure_refinement     'SHELXL97 (Sheldrick, 2008)'
_computing_molecular_graphics     'SHELXTL (Sheldrick, 2008)'
_computing_publication_material     'SHELXTL (Sheldrick, 2008)'
loop_
    _atom_site_type_symbol
    _atom_site_label
    _atom_site_fract_x
    _atom_site_fract_y
    _atom_site_fract_z
    _atom_site_U_iso_or_equiv
    _atom_site_adp_type
    _atom_site_calc_flag
    _atom_site_refinement_flags
    _atom_site_occupancy
    _atom_site_disorder_assembly
    _atom_site_disorder_group
    Cl Cl1 0.0817(2) 0.80648(10) 0.03785(7) 0.0826(4) Uani d . 1 . .
    Cl Cl2 -0.1463(2) 0.97241(11) 0.14937(11) 0.1099(5) Uani d . 1 . .
    Cl Cl3 -0.0240(3) 1.00178(11) 0.36695(12) 0.1385(7) Uani d . 1 . .
    Cl Cl4 0.3042(3) 0.85179(12) 0.47324(8) 0.1157(5) Uani d . 1 . .
    N N1 0.2196(4) 0.5077(3) 0.90782(18) 0.0543(7) Uani d . 1 . .
    H H1A 0.0689 0.4744 0.8983 0.081 Uiso calc R 1 . .
    H H1B 0.2651 0.5258 0.9690 0.081 Uiso calc R 1 . .
    H H1C 0.2996 0.4561 0.8883 0.081 Uiso calc R 1 . .
    O O1 0.6531(5) 0.7188(3) 0.40242(19) 0.0921(10) Uani d . 1 . .
    O O2 0.3683(5) 0.5620(3) 0.3543(2) 0.0804(8) Uani d . 1 . .
    O O3 0.5961(4) 0.6704(2) 0.16858(18) 0.0648(7) Uani d . 1 . .
    O O4 0.2495(4) 0.5752(2) 0.09970(15) 0.0538(6) Uani d . 1 . .
    C C1 0.4495(6) 0.6663(4) 0.3552(2) 0.0596(9) Uani d . 1 . .
    C C2 0.3833(6) 0.6552(3) 0.1529(2) 0.0440(7) Uani d . 1 . .
    C C3 0.3263(6) 0.7536(3) 0.3036(2) 0.0521(8) Uani d . 1 . .
    C C4 0.2755(5) 0.7423(3) 0.2053(2) 0.0452(8) Uani d . 1 . .
    C C5 0.1354(6) 0.8134(3) 0.1590(2) 0.0528(8) Uani d . 1 . .
    C C6 0.0384(7) 0.8919(3) 0.2082(3) 0.0665(11) Uani d . 1 . .
    C C7 0.0916(8) 0.9040(3) 0.3046(3) 0.0759(12) Uani d . 1 . .
    C C8 0.2351(7) 0.8370(3) 0.3518(3) 0.0673(11) Uani d . 1 . .
    C C9 0.7685(9) 0.6398(6) 0.4622(4) 0.125(2) Uani d . 1 . .
    H H9A 0.6549 0.5838 0.4896 0.188 Uiso calc R 1 . .
    H H9B 0.8763 0.6871 0.5113 0.188 Uiso calc R 1 . .
    H H9C 0.8503 0.5966 0.4251 0.188 Uiso calc R 1 . .
    C C10 0.2615(6) 0.6191(3) 0.8543(3) 0.0621(10) Uani d . 1 . .
    H H10 0.1572 0.6702 0.8708 0.075 Uiso calc R 1 . .
    C C11 0.5086(7) 0.6870(4) 0.8821(3) 0.0747(11) Uani d . 1 . .
    H H11A 0.6150 0.6355 0.8709 0.090 Uiso calc R 1 . .
    H H11B 0.5344 0.7096 0.9488 0.090 Uiso calc R 1 . .
    C C12 0.5552(9) 0.7989(4) 0.8256(4) 0.1079(17) Uani d . 1 . .
    H H12A 0.4623 0.8545 0.8431 0.130 Uiso calc R 1 . .
    H H12B 0.7174 0.8381 0.8409 0.130 Uiso calc R 1 . .
    C C13 0.4999(10) 0.7705(5) 0.7218(4) 0.121(2) Uani d . 1 . .
    H H13A 0.6065 0.7235 0.7028 0.145 Uiso calc R 1 . .
    H H13B 0.5208 0.8449 0.6885 0.145 Uiso calc R 1 . .
    C C14 0.2526(10) 0.7006(5) 0.6948(4) 0.1153(19) Uani d . 1 . .
    H H14A 0.1452 0.7514 0.7063 0.138 Uiso calc R 1 . .
    H H14B 0.2261 0.6781 0.6281 0.138 Uiso calc R 1 . .
    C C15 0.2075(8) 0.5892(4) 0.7506(3) 0.0829(13) Uani d . 1 . .
    H H15A 0.0459 0.5491 0.7351 0.100 Uiso calc R 1 . .
    H H15B 0.3023 0.5343 0.7336 0.100 Uiso calc R 1 . .
loop_
    _atom_site_aniso_label
    _atom_site_aniso_U_11
    _atom_site_aniso_U_22
    _atom_site_aniso_U_33
    _atom_site_aniso_U_12
    _atom_site_aniso_U_13
    _atom_site_aniso_U_23
    Cl1 0.0978(8) 0.0969(8) 0.0616(6) 0.0438(7) 0.0045(5) 0.0168(5)
    Cl2 0.1097(10) 0.0726(7) 0.1708(13) 0.0512(7) 0.0501(9) 0.0356(8)
    Cl3 0.2122(17) 0.0708(8) 0.1644(14) 0.0421(9) 0.1197(13) -0.0101(8)
    Cl4 0.1700(14) 0.1050(9) 0.0601(7) -0.0151(9) 0.0422(8) -0.0307(6)
    N1 0.0421(16) 0.0685(19) 0.0515(16) 0.0113(14) 0.0050(13) -0.0072(14)
    O1 0.0748(19) 0.109(2) 0.0676(18) -0.0237(17) -0.0154(15) 0.0083(17)
    O2 0.0749(19) 0.0667(18) 0.085(2) -0.0021(15) -0.0154(15) 0.0157(15)
    O3 0.0399(14) 0.0735(17) 0.0796(17) 0.0094(12) 0.0088(12) -0.0134(13)
    O4 0.0450(13) 0.0612(14) 0.0530(13) 0.0098(11) 0.0028(11) -0.0159(11)
    C1 0.060(2) 0.070(3) 0.0400(19) -0.005(2) 0.0039(17) 0.0014(18)
    C2 0.047(2) 0.0497(19) 0.0373(17) 0.0120(16) 0.0086(15) 0.0040(15)
    C3 0.057(2) 0.0472(19) 0.0468(19) -0.0069(16) 0.0145(16) -0.0050(15)
    C4 0.0432(18) 0.0445(18) 0.0466(18) 0.0042(15) 0.0092(14) -0.0022(14)
    C5 0.055(2) 0.050(2) 0.055(2) 0.0082(17) 0.0171(17) 0.0047(16)
    C6 0.073(3) 0.041(2) 0.094(3) 0.0166(18) 0.037(2) 0.012(2)
    C7 0.101(3) 0.045(2) 0.090(3) 0.010(2) 0.054(3) -0.006(2)
    C8 0.090(3) 0.053(2) 0.056(2) -0.008(2) 0.033(2) -0.0106(18)
    C9 0.085(4) 0.173(6) 0.091(4) -0.006(4) -0.035(3) 0.038(4)
    C10 0.053(2) 0.066(2) 0.067(2) 0.0155(19) 0.0009(18) -0.0006(19)
    C11 0.061(3) 0.071(3) 0.083(3) 0.004(2) -0.008(2) 0.007(2)
    C12 0.093(4) 0.084(3) 0.129(5) -0.006(3) -0.013(3) 0.026(3)
    C13 0.115(5) 0.116(4) 0.117(5) -0.006(4) 0.002(4) 0.053(4)
    C14 0.117(4) 0.121(4) 0.091(4) 0.006(4) -0.021(3) 0.038(3)
    C15 0.077(3) 0.091(3) 0.069(3) 0.003(2) -0.011(2) 0.010(2)
_geom_special_details
;
All e.s.d.'s (except the e.s.d. in the dihedral angle between two l.s. planes)
are estimated using the full covariance matrix. The cell e.s.d.'s are taken
into account individually in the estimation of e.s.d.'s in distances, angles
and torsion angles; correlations between e.s.d.'s in cell parameters are only
used when they are defined by crystal symmetry. An approximate (isotropic)
treatment of cell e.s.d.'s is used for estimating e.s.d.'s involving l.s.
planes.
;
loop_
    _geom_bond_atom_site_label_1
    _geom_bond_atom_site_label_2
    _geom_bond_site_symmetry_2
    _geom_bond_distance
    _geom_bond_publ_flag
    Cl1 C5 . 1.721(3) ?
    Cl2 C6 . 1.710(4) ?
    Cl3 C7 . 1.718(4) ?
    Cl4 C8 . 1.732(4) ?
    N1 C10 . 1.483(4) ?
    N1 H1A . 0.8900 ?
    N1 H1B . 0.8900 ?
    N1 H1C . 0.8900 ?
    O1 C1 . 1.323(4) ?
    O1 C9 . 1.454(5) ?
    O2 C1 . 1.185(4) ?
    O3 C2 . 1.230(4) ?
    O4 C2 . 1.250(4) ?
    C1 C3 . 1.492(5) ?
    C2 C4 . 1.523(4) ?
    C3 C4 . 1.399(4) ?
    C3 C8 . 1.400(5) ?
    C4 C5 . 1.386(4) ?
    C5 C6 . 1.388(5) ?
    C6 C7 . 1.374(6) ?
    C7 C8 . 1.371(6) ?
    C9 H9A . 0.9600 ?
    C9 H9B . 0.9600 ?
    C9 H9C . 0.9600 ?
    C10 C15 . 1.497(5) ?
    C10 C11 . 1.511(5) ?
    C10 H10 . 0.9800 ?
    C11 C12 . 1.514(6) ?
    C11 H11A . 0.9700 ?
    C11 H11B . 0.9700 ?
    C12 C13 . 1.496(7) ?
    C12 H12A . 0.9700 ?
    C12 H12B . 0.9700 ?
    C13 C14 . 1.518(7) ?
    C13 H13A . 0.9700 ?
    C13 H13B . 0.9700 ?
    C14 C15 . 1.503(6) ?
    C14 H14A . 0.9700 ?
    C14 H14B . 0.9700 ?
    C15 H15A . 0.9700 ?
    C15 H15B . 0.9700 ?
loop_
    _geom_angle_atom_site_label_1
    _geom_angle_atom_site_label_2
    _geom_angle_atom_site_label_3
    _geom_angle_site_symmetry_1
    _geom_angle_site_symmetry_3
    _geom_angle
    _geom_angle_publ_flag
    C10 N1 H1A . . 109.5 ?
    C10 N1 H1B . . 109.5 ?
    H1A N1 H1B . . 109.5 ?
    C10 N1 H1C . . 109.5 ?
    H1A N1 H1C . . 109.5 ?
    H1B N1 H1C . . 109.5 ?
    C1 O1 C9 . . 114.8(3) ?
    O2 C1 O1 . . 124.7(4) ?
    O2 C1 C3 . . 122.5(3) ?
    O1 C1 C3 . . 112.7(3) ?
    O3 C2 O4 . . 126.4(3) ?
    O3 C2 C4 . . 115.8(3) ?
    O4 C2 C4 . . 117.8(3) ?
    C4 C3 C8 . . 118.9(3) ?
    C4 C3 C1 . . 119.3(3) ?
    C8 C3 C1 . . 121.3(3) ?
    C5 C4 C3 . . 118.9(3) ?
    C5 C4 C2 . . 122.4(3) ?
    C3 C4 C2 . . 118.7(3) ?
    C4 C5 C6 . . 121.4(3) ?
    C4 C5 Cl1 . . 119.8(2) ?
    C6 C5 Cl1 . . 118.8(3) ?
    C7 C6 C5 . . 119.4(4) ?
    C7 C6 Cl2 . . 120.3(3) ?
    C5 C6 Cl2 . . 120.3(3) ?
    C8 C7 C6 . . 120.2(3) ?
    C8 C7 Cl3 . . 119.6(3) ?
    C6 C7 Cl3 . . 120.3(4) ?
    C7 C8 C3 . . 121.2(3) ?
    C7 C8 Cl4 . . 120.6(3) ?
    C3 C8 Cl4 . . 118.2(3) ?
    O1 C9 H9A . . 109.5 ?
    O1 C9 H9B . . 109.5 ?
    H9A C9 H9B . . 109.5 ?
    O1 C9 H9C . . 109.5 ?
    H9A C9 H9C . . 109.5 ?
    H9B C9 H9C . . 109.5 ?
    N1 C10 C15 . . 110.3(3) ?
    N1 C10 C11 . . 109.9(3) ?
    C15 C10 C11 . . 111.8(3) ?
    N1 C10 H10 . . 108.2 ?
    C15 C10 H10 . . 108.2 ?
    C11 C10 H10 . . 108.2 ?
    C10 C11 C12 . . 110.3(3) ?
    C10 C11 H11A . . 109.6 ?
    C12 C11 H11A . . 109.6 ?
    C10 C11 H11B . . 109.6 ?
    C12 C11 H11B . . 109.6 ?
    H11A C11 H11B . . 108.1 ?
    C13 C12 C11 . . 112.0(4) ?
    C13 C12 H12A . . 109.2 ?
    C11 C12 H12A . . 109.2 ?
    C13 C12 H12B . . 109.2 ?
    C11 C12 H12B . . 109.2 ?
    H12A C12 H12B . . 107.9 ?
    C12 C13 C14 . . 111.5(5) ?
    C12 C13 H13A . . 109.3 ?
    C14 C13 H13A . . 109.3 ?
    C12 C13 H13B . . 109.3 ?
    C14 C13 H13B . . 109.3 ?
    H13A C13 H13B . . 108.0 ?
    C15 C14 C13 . . 111.0(4) ?
    C15 C14 H14A . . 109.4 ?
    C13 C14 H14A . . 109.4 ?
    C15 C14 H14B . . 109.4 ?
    C13 C14 H14B . . 109.4 ?
    H14A C14 H14B . . 108.0 ?
    C10 C15 C14 . . 111.3(4) ?
    C10 C15 H15A . . 109.4 ?
    C14 C15 H15A . . 109.4 ?
    C10 C15 H15B . . 109.4 ?
    C14 C15 H15B . . 109.4 ?
    H15A C15 H15B . . 108.0 ?
loop_
    _geom_torsion_atom_site_label_1
    _geom_torsion_atom_site_label_2
    _geom_torsion_atom_site_label_3
    _geom_torsion_atom_site_label_4
    _geom_torsion_site_symmetry_1
    _geom_torsion_site_symmetry_2
    _geom_torsion_site_symmetry_3
    _geom_torsion_site_symmetry_4
    _geom_torsion
    _geom_torsion_publ_flag
    C9 O1 C1 O2 . . . . -5.2(6) ?
    C9 O1 C1 C3 . . . . 173.5(4) ?
    O2 C1 C3 C4 . . . . -63.1(5) ?
    O1 C1 C3 C4 . . . . 118.2(3) ?
    O2 C1 C3 C8 . . . . 108.9(4) ?
    O1 C1 C3 C8 . . . . -69.8(4) ?
    C8 C3 C4 C5 . . . . -0.5(5) ?
    C1 C3 C4 C5 . . . . 171.7(3) ?
    C8 C3 C4 C2 . . . . 177.4(3) ?
    C1 C3 C4 C2 . . . . -10.4(4) ?
    O3 C2 C4 C5 . . . . 122.9(3) ?
    O4 C2 C4 C5 . . . . -58.1(4) ?
    O3 C2 C4 C3 . . . . -54.9(4) ?
    O4 C2 C4 C3 . . . . 124.1(3) ?
    C3 C4 C5 C6 . . . . -2.3(5) ?
    C2 C4 C5 C6 . . . . 179.8(3) ?
    C3 C4 C5 Cl1 . . . . 176.9(2) ?
    C2 C4 C5 Cl1 . . . . -1.0(4) ?
    C4 C5 C6 C7 . . . . 3.3(5) ?
    Cl1 C5 C6 C7 . . . . -175.9(3) ?
    C4 C5 C6 Cl2 . . . . -176.5(3) ?
    Cl1 C5 C6 Cl2 . . . . 4.3(4) ?
    C5 C6 C7 C8 . . . . -1.5(6) ?
    Cl2 C6 C7 C8 . . . . 178.3(3) ?
    C5 C6 C7 Cl3 . . . . 179.4(3) ?
    Cl2 C6 C7 Cl3 . . . . -0.9(5) ?
    C6 C7 C8 C3 . . . . -1.3(6) ?
    Cl3 C7 C8 C3 . . . . 177.9(3) ?
    C6 C7 C8 Cl4 . . . . 179.8(3) ?
    Cl3 C7 C8 Cl4 . . . . -1.0(5) ?
    C4 C3 C8 C7 . . . . 2.3(5) ?
    C1 C3 C8 C7 . . . . -169.7(3) ?
    C4 C3 C8 Cl4 . . . . -178.8(2) ?
    C1 C3 C8 Cl4 . . . . 9.1(5) ?
    N1 C10 C11 C12 . . . . 178.3(4) ?
    C15 C10 C11 C12 . . . . 55.4(5) ?
    C10 C11 C12 C13 . . . . -54.7(6) ?
    C11 C12 C13 C14 . . . . 54.7(6) ?
    C12 C13 C14 C15 . . . . -54.6(7) ?
    N1 C10 C15 C14 . . . . -179.0(4) ?
    C11 C10 C15 C14 . . . . -56.4(5) ?
    C13 C14 C15 C10 . . . . 55.3(6) ?
loop_
    _geom_hbond_atom_site_label_D
    _geom_hbond_atom_site_label_H
    _geom_hbond_atom_site_label_A
    _geom_hbond_site_symmetry_A
    _geom_hbond_distance_DH
    _geom_hbond_distance_HA
    _geom_hbond_distance_DA
    _geom_hbond_angle_DHA
    N1 H1A O4 2_566 0.89 1.87 2.743(4) 168
    N1 H1B O4 1_556 0.89 1.97 2.819(3) 159
    N1 H1C O3 2_666 0.89 1.89 2.766(4) 167
