# Supplementary material for: Cyclo­hexa­naminium 3,4,5,6-tetra­chloro-2-(meth­oxy­carbon­yl)benzoate
Source: Acta Crystallogr Sect E Struct Rep Online. 2011 Mar 12;67(Pt 4):o842. doi: 10.1107/S1600536811008531 (PMC3099821; doi:10.1107/S1600536811008531)
Supplement: Supplementary file 2 [file e-67-0o842-Isup2.hkl]

# 
# h,k,l, Fc-squared, Fo-squared, sigma(Fo-squared) and status flag 
# 
data_I
_shelx_title ' 110121g in P-1' 
_shelx_refln_list_code          4 
_shelx_F_calc_maximum      152.81 
_exptl_crystal_F_000       428.00 
_reflns_d_resolution_high  0.8404 
 
loop_ 
 _symmetry_equiv_pos_as_xyz 
 'x, y, z' 
 '-x, -y, -z' 
 
_cell_length_a     5.9435 
_cell_length_b    11.3494 
_cell_length_c    14.3414 
_cell_angle_alpha  90.755 
_cell_angle_beta   97.901 
_cell_angle_gamma 101.651 
 
_shelx_F_squared_multiplier     1.000 
 
loop_ 
 _refln_index_h 
 _refln_index_k 
 _refln_index_l 
 _refln_F_squared_calc 
 _refln_F_squared_meas 
 _refln_F_squared_sigma 
 _refln_observed_status 
   1   0   0       58.46       53.87      2.22 o 
   2   0   0      595.39      617.50     11.87 o 
   3   0   0       22.29       30.62      3.45 o 
   4   0   0        2.07       -3.21      2.36 o 
   5   0   0        1.15       -1.09      2.80 o 
   6   0   0       25.36       28.79      6.19 o 
  -6   1   0       35.78       27.53      6.21 o 
  -5   1   0      178.75      181.49      6.33 o 
  -4   1   0      647.81      673.17     11.21 o 
  -3   1   0       15.16       16.66      3.15 o 
  -2   1   0      364.64      343.95      5.61 o 
  -1   1   0       17.01       23.07      1.67 o 
   1   1   0    23350.61    19467.04    222.63 o 
   2   1   0     3304.56     3514.72     45.61 o 
   3   1   0       89.04       96.38      5.20 o 
   4   1   0       25.77       30.41      4.54 o 
   5   1   0        4.44       -0.72      2.49 o 
  -6   2   0        0.88       -4.57      3.41 o 
  -5   2   0       66.69       49.52      3.91 o 
  -4   2   0       89.59       78.31      3.69 o 
  -3   2   0      662.97      679.07      9.85 o 
  -2   2   0      459.57      392.86     21.02 o 
  -1   2   0     3705.65     3496.14     29.95 o 
   0   2   0      767.01      825.11      8.46 o 
   1   2   0     6023.49     6261.16     75.28 o 
   2   2   0       12.25       14.68      1.78 o 
   3   2   0       41.16       44.32      2.53 o 
   4   2   0      145.51      141.49      4.67 o 
   5   2   0       31.17       25.02      3.50 o 
  -7   3   0       14.28       13.24      6.11 o 
  -6   3   0        4.43       -4.05      3.33 o 
  -5   3   0        2.35       -3.21      3.47 o 
  -4   3   0        5.13        6.14      1.84 o 
  -3   3   0        0.08        1.29      1.20 o 
  -2   3   0     1883.63     1946.41     15.46 o 
  -1   3   0      566.72      554.55     18.25 o 
   0   3   0      208.35      207.24      3.61 o 
   1   3   0       72.25      162.65      3.50 o 
   2   3   0       10.67       10.14      2.01 o 
   3   3   0       13.44       17.25      2.94 o 
   4   3   0       17.86       29.88      3.36 o 
   6   3   0       11.79        5.30      4.59 o 
  -6   4   0       18.17       17.79      5.59 o 
  -5   4   0       23.77       18.94      5.31 o 
  -4   4   0        0.48       -0.50      1.77 o 
  -3   4   0        8.91        7.55      1.19 o 
  -2   4   0      758.95      706.48      7.44 o 
  -1   4   0     7178.06     6980.92     59.65 o 
   0   4   0      256.11      235.80      5.94 o 
   1   4   0     1019.85     1091.94     12.54 o 
   2   4   0       21.64       21.65      3.58 o 
   3   4   0        6.71       18.00      4.06 o 
   4   4   0       19.46       19.59      2.97 o 
   5   4   0        0.26        0.66      3.76 o 
   6   4   0        2.08        0.27      4.67 o 
  -6   5   0       11.21       18.67      5.78 o 
  -5   5   0      103.55      104.40      8.10 o 
  -4   5   0       46.65       56.97      3.29 o 
  -3   5   0       12.13       10.61      1.33 o 
  -2   5   0      464.48      482.08     10.41 o 
  -1   5   0     2411.40     2290.97     22.79 o 
   0   5   0     1071.10     1041.34     14.16 o 
   1   5   0      333.25      360.88      6.36 o 
   2   5   0       38.69       57.54      3.03 o 
   3   5   0       69.69       70.17      3.64 o 
   4   5   0        0.06       -2.43      3.41 o 
   5   5   0        0.00       -1.87      3.80 o 
  -6   6   0        1.52       -2.08      4.57 o 
  -5   6   0        0.14       -2.34      3.11 o 
  -4   6   0      228.73      247.31     11.51 o 
  -3   6   0      201.74      195.84      5.36 o 
  -2   6   0      334.58      340.63      6.60 o 
  -1   6   0      730.73      709.41     10.14 o 
   0   6   0     1198.24     1179.80     14.26 o 
   1   6   0       30.29       33.18      4.26 o 
   2   6   0       75.61       86.99      3.73 o 
   3   6   0        1.75        0.53      3.41 o 
   4   6   0        0.03       -2.80      3.35 o 
   5   6   0        1.06       -2.32      4.36 o 
  -6   7   0        0.60       -0.70      4.24 o 
  -5   7   0        4.86        1.07      3.52 o 
  -4   7   0        0.73        8.41      4.17 o 
  -3   7   0       23.06       25.36      3.01 o 
  -2   7   0       15.52       17.25      2.23 o 
  -1   7   0      230.92      228.57      5.73 o 
   0   7   0      368.28      339.09      7.00 o 
   1   7   0        6.59       16.58      7.27 o 
   2   7   0       90.75       87.11      5.84 o 
   3   7   0       74.47       81.00      7.63 o 
   4   7   0        0.06       -5.55      3.70 o 
   5   7   0        3.93        0.55      5.24 o 
  -6   8   0        3.45       -5.86      4.56 o 
  -5   8   0       11.92       14.58      5.12 o 
  -4   8   0       47.79       43.04      6.50 o 
  -3   8   0      470.23      487.77     15.85 o 
  -2   8   0      123.34      125.57      6.86 o 
  -1   8   0      132.30      120.47      4.43 o 
   0   8   0        1.94        1.19      1.92 o 
   1   8   0       87.28       94.29      5.42 o 
   2   8   0       93.40      112.79      8.29 o 
   3   8   0        9.47        0.76      4.63 o 
   4   8   0        5.26        2.34      4.89 o 
  -6   9   0        3.09        4.26      5.37 o 
  -5   9   0        0.25        0.21      3.70 o 
  -4   9   0        6.04        4.17      3.41 o 
  -3   9   0      241.45      275.17     12.30 o 
  -2   9   0     1545.11     1605.67     31.28 o 
  -1   9   0       93.41       81.54      4.12 o 
   0   9   0      104.94       94.12      4.31 o 
   1   9   0        0.98        3.08      3.80 o 
   2   9   0        0.01       -4.61      3.08 o 
   3   9   0        2.59       -0.33      4.85 o 
   4   9   0        0.19        0.51      5.28 o 
  -5  10   0       29.28       48.57      8.68 o 
  -4  10   0        0.02       -5.31      3.54 o 
  -3  10   0        8.58        6.93      4.67 o 
  -2  10   0      468.51      505.43     18.32 o 
  -1  10   0      469.85      438.02      9.69 o 
   0  10   0       24.76       27.00      3.49 o 
   1  10   0       69.54       68.25      6.72 o 
   2  10   0        4.43        2.02      4.67 o 
   3  10   0       12.95        7.01      5.61 o 
  -5  11   0       49.81       78.26     10.77 o 
  -4  11   0       22.54       31.54      7.14 o 
  -3  11   0       15.02       14.11      5.80 o 
  -2  11   0       15.37       18.51      5.63 o 
  -1  11   0      275.80      282.30      8.23 o 
   0  11   0       16.81       16.24      4.87 o 
   1  11   0        0.20        1.73      3.87 o 
   2  11   0       42.70       39.87      7.49 o 
  -4  12   0        2.46        0.88      4.61 o 
  -3  12   0        0.06       -5.99      3.99 o 
  -2  12   0        1.75       -0.21      4.34 o 
  -1  12   0        0.07        2.04      3.52 o 
   1  12   0        0.07       -2.18      4.22 o 
  -3  13   0       19.27       37.86      7.59 o 
  -2  13   0        7.45        3.00      5.18 o 
   0  13   0        7.38       11.41      5.14 o 
   0 -13   1      103.15      100.74      8.51 o 
   1 -13   1       10.06       13.51      4.91 o 
   3 -13   1       13.35       26.96      6.83 o 
  -1 -12   1        1.93        2.28      4.28 o 
   0 -12   1      123.51      121.86      8.66 o 
   1 -12   1      137.59      148.28      8.94 o 
   2 -12   1        2.05       -3.97      3.78 o 
   3 -12   1       11.99       15.24      5.39 o 
   4 -12   1        0.24       -0.78      4.96 o 
  -2 -11   1       10.97        8.10      5.47 o 
  -1 -11   1        5.51        9.79      4.63 o 
   0 -11   1        3.65        0.25      3.15 o 
   1 -11   1      208.73      232.39     15.54 o 
   2 -11   1       26.39       26.76      3.94 o 
   3 -11   1        6.19        8.68      4.63 o 
   4 -11   1        0.05       -0.55      4.69 o 
   5 -11   1        6.57        8.68      5.84 o 
  -3 -10   1        0.02       -5.30      3.84 o 
  -2 -10   1        8.17        3.84      3.95 o 
  -1 -10   1      109.56       91.40      7.16 o 
   0 -10   1        0.01        2.80      3.08 o 
   1 -10   1       68.67       63.92      4.08 o 
   2 -10   1        4.48        2.06      4.03 o 
   3 -10   1        0.08        2.30      3.62 o 
   4 -10   1        5.18        9.40      4.98 o 
   5 -10   1       36.19       41.19      7.86 o 
  -4  -9   1        6.31        6.89      5.55 o 
  -3  -9   1        8.39        6.60      4.75 o 
  -2  -9   1       24.06       24.31      5.66 o 
  -1  -9   1       28.99       40.61      5.96 o 
   0  -9   1       68.46       57.05      5.37 o 
   1  -9   1        5.97        6.76      2.22 o 
   2  -9   1      212.11      225.60      9.74 o 
   3  -9   1      105.32      126.11      8.49 o 
   4  -9   1       14.12       19.53      5.37 o 
   5  -9   1        3.26       -2.43      3.97 o 
   6  -9   1       29.62       22.29      6.77 o 
  -4  -8   1        0.72       -2.73      4.57 o 
  -3  -8   1        5.06        4.59      4.28 o 
  -2  -8   1       33.06       44.23      6.77 o 
  -1  -8   1      260.88      294.19     11.12 o 
   0  -8   1      211.92      209.81      5.75 o 
   1  -8   1        2.70        5.11      2.01 o 
   2  -8   1      155.84      163.11      8.60 o 
   3  -8   1      139.11      150.02      5.53 o 
   4  -8   1        0.37       -1.17      3.00 o 
   5  -8   1       13.27       23.48      6.00 o 
   6  -8   1        0.73        2.26      4.75 o 
  -5  -7   1       12.15        4.94      5.02 o 
  -4  -7   1       66.96       88.36      8.39 o 
  -3  -7   1       28.95       30.52      6.25 o 
  -2  -7   1       15.25        8.10      3.62 o 
  -1  -7   1       50.35       46.03      2.80 o 
   0  -7   1     1136.29     1140.31     14.62 o 
   1  -7   1        4.83        2.15      1.99 o 
   2  -7   1        1.04        2.26      1.41 o 
   3  -7   1       47.52       54.74      3.78 o 
   4  -7   1       43.27       56.98      7.28 o 
   5  -7   1       52.94       44.25      6.99 o 
   6  -7   1        0.01       -1.64      4.09 o 
  -5  -6   1        3.27        3.54      4.77 o 
  -4  -6   1       44.93       33.13      6.91 o 
  -3  -6   1        7.79       13.67      5.00 o 
  -2  -6   1       52.82       43.12      4.10 o 
  -1  -6   1      229.89      221.39      5.08 o 
   0  -6   1       13.68       14.36      1.92 o 
   1  -6   1       60.46       54.66      2.79 o 
   2  -6   1      101.73      100.25      3.74 o 
   3  -6   1        0.45        1.07      1.52 o 
   4  -6   1       87.33       67.75      6.50 o 
   5  -6   1        6.24        4.69      4.01 o 
   6  -6   1        5.66       13.69      5.41 o 
  -5  -5   1        6.20        6.60      4.52 o 
  -4  -5   1       20.50       14.17      5.06 o 
  -3  -5   1      197.02      192.30      9.56 o 
  -2  -5   1      329.98      317.48      6.30 o 
  -1  -5   1      169.80      157.00      4.41 o 
   0  -5   1       38.84       27.82      2.19 o 
   1  -5   1       16.06       16.56      1.82 o 
   2  -5   1     1651.00     1655.50     18.37 o 
   3  -5   1       58.38       58.83      2.58 o 
   4  -5   1       41.61       27.08      3.22 o 
   5  -5   1       49.28       39.89      6.35 o 
   6  -5   1       31.12       37.10      6.97 o 
  -6  -4   1        0.05       -1.71      3.72 o 
  -5  -4   1       43.34       48.88      7.26 o 
  -4  -4   1       76.85       77.87      6.62 o 
  -3  -4   1      409.74      421.90      8.68 o 
  -2  -4   1     4251.58     4518.60     41.25 o 
  -1  -4   1      107.41      104.03      3.80 o 
   0  -4   1        0.53        0.47      0.70 o 
   1  -4   1      932.09      902.72     10.80 o 
   2  -4   1      495.96      511.54      7.90 o 
   3  -4   1      205.29      215.16      3.89 o 
   4  -4   1       17.09       15.34      4.48 o 
   5  -4   1        9.74        2.24      3.43 o 
   6  -4   1        0.08       -3.80      3.56 o 
  -6  -3   1        4.48       -1.46      3.62 o 
  -5  -3   1       17.69       19.82      5.33 o 
  -4  -3   1       63.09       65.91      2.82 o 
  -3  -3   1       83.12       79.83      2.65 o 
  -2  -3   1     2109.88     2242.77     22.35 o 
  -1  -3   1     8091.64     8193.38    113.41 o 
   0  -3   1     1296.73     1255.62     12.67 o 
   1  -3   1      106.93      114.80      2.88 o 
   2  -3   1      110.70      109.81      2.32 o 
   3  -3   1     1102.35     1164.08     11.29 o 
   4  -3   1       12.66       14.73      5.11 o 
   5  -3   1       45.03       34.30      6.11 o 
   6  -3   1        1.08       -1.91      3.43 o 
  -6  -2   1        3.32        0.56      3.43 o 
  -5  -2   1       21.37       25.20      2.78 o 
  -3  -2   1      710.09      695.91     13.76 o 
  -2  -2   1     1477.60     1522.85     12.63 o 
  -1  -2   1    20935.17    18061.96    383.37 o 
   1  -2   1        5.71        2.70      1.28 o 
   2  -2   1      362.50      355.06      4.43 o 
   3  -2   1      479.19      487.77      7.83 o 
   4  -2   1       14.62       12.81      2.14 o 
   5  -2   1       70.50       62.28      6.37 o 
   6  -2   1        8.41        4.34      4.36 o 
  -5  -1   1        6.03        4.34      3.25 o 
  -4  -1   1       46.09       52.09      4.63 o 
  -3  -1   1      943.74     1031.95     18.51 o 
  -2  -1   1     2725.48     2893.49     37.98 o 
  -1  -1   1       11.02       10.30      1.62 o 
   0  -1   1     6212.21     5171.74     64.88 o 
   1  -1   1      676.71      627.01     16.69 o 
   2  -1   1       55.46       43.70      3.33 o 
   3  -1   1      622.59      591.39     14.06 o 
   4  -1   1      120.07      122.33      7.09 o 
   5  -1   1       95.16       90.41      7.07 o 
   6  -1   1        2.99       -1.19      3.72 o 
  -6   0   1       45.68       43.16      6.72 o 
  -5   0   1        7.09        2.36      2.84 o 
  -4   0   1       59.13       52.78      4.69 o 
  -3   0   1      357.51      392.81     10.28 o 
  -2   0   1      222.20      214.20      6.02 o 
  -1   0   1      666.75      782.26     11.62 o 
   1   0   1      714.08      641.67     10.57 o 
   2   0   1     1145.31     1156.73     19.04 o 
   3   0   1     1184.64     1199.60     21.86 o 
   4   0   1       90.60       78.24      5.76 o 
   5   0   1       15.21       17.83      4.56 o 
   6   0   1        4.32        2.73      4.19 o 
  -6   1   1        2.28        2.43      3.95 o 
  -5   1   1        8.16        6.55      3.42 o 
  -4   1   1     1103.91     1099.59     15.30 o 
  -3   1   1      107.55       96.41      3.61 o 
  -2   1   1      830.74      890.78     21.82 o 
  -1   1   1      495.19      422.37      5.25 o 
   0   1   1      529.22      595.15      8.76 o 
   2   1   1      548.42      513.41     10.67 o 
   3   1   1      438.62      468.63     11.80 o 
   4   1   1      274.26      242.99      9.34 o 
   5   1   1       16.47       11.70      4.32 o 
   6   1   1        0.24       -1.45      2.81 o 
  -7   2   1        5.89        1.58      5.04 o 
  -6   2   1       49.26       42.89      7.09 o 
  -5   2   1        1.66       -2.81      2.05 o 
  -4   2   1      108.24      102.58      4.51 o 
  -3   2   1     2466.27     2530.95     25.74 o 
  -2   2   1     9841.26     9057.10     75.92 o 
  -1   2   1     1627.85     1639.60     15.61 o 
   0   2   1      539.12      563.22      9.05 o 
   1   2   1      521.84      605.58     10.32 o 
   2   2   1      378.64      409.34      6.40 o 
   3   2   1      156.52      161.05      4.55 o 
   4   2   1       44.96       42.81      3.17 o 
   5   2   1        6.32        3.37      2.97 o 
  -7   3   1        8.19       11.56      5.63 o 
  -6   3   1       14.71       22.72      5.82 o 
  -5   3   1        0.01       -2.77      1.97 o 
  -4   3   1       11.48       10.40      2.18 o 
  -3   3   1       16.98       15.83      2.60 o 
  -2   3   1      298.42      317.48      4.42 o 
  -1   3   1     6488.38     5821.10     50.10 o 
   0   3   1       74.95       85.27      2.34 o 
   1   3   1       30.06       24.24      2.14 o 
   2   3   1      137.75      163.13      5.65 o 
   3   3   1      102.14      109.37      5.53 o 
   4   3   1       33.15       47.58      5.35 o 
   5   3   1       24.44       20.91      4.71 o 
  -7   4   1        1.16       -3.99      4.75 o 
  -6   4   1       16.51        7.28      4.61 o 
  -5   4   1       92.98      118.79      8.53 o 
  -4   4   1       35.59       28.43      2.98 o 
  -3   4   1      395.54      414.48      5.60 o 
  -2   4   1        0.02        9.99      2.33 o 
  -1   4   1      181.84      168.80      3.65 o 
   0   4   1      632.22      570.14      7.67 o 
   1   4   1        6.86       10.59      1.55 o 
   2   4   1      225.87      236.86      7.07 o 
   3   4   1       60.32       57.54      4.30 o 
   4   4   1        0.29       -2.14      2.47 o 
   6   4   1        3.01        1.85      4.67 o 
  -6   5   1        0.28       -4.67      3.11 o 
  -5   5   1      325.50      333.10     13.72 o 
  -4   5   1      154.01      141.91      4.99 o 
  -3   5   1        0.93       -0.72      0.73 o 
  -2   5   1      628.82      630.01     10.21 o 
  -1   5   1       74.94       79.31      2.84 o 
   0   5   1      318.50      342.29      8.16 o 
   1   5   1      231.09      210.22      4.96 o 
   2   5   1      212.25      230.15      5.77 o 
   3   5   1        1.10        1.39      1.95 o 
   4   5   1        1.34       -2.67      2.96 o 
   5   5   1        6.81       13.12      5.82 o 
  -6   6   1        4.21        2.49      4.48 o 
  -5   6   1       42.68       46.68      6.81 o 
  -4   6   1     1085.37     1186.42     16.33 o 
  -3   6   1      940.34      984.80     10.41 o 
  -2   6   1        2.48        1.67      1.12 o 
  -1   6   1      263.87      269.30      5.66 o 
   0   6   1       11.77       10.07      3.55 o 
   1   6   1      525.62      528.59     15.59 o 
   2   6   1       21.37       29.62      3.40 o 
   3   6   1       75.71       74.22      4.07 o 
   4   6   1        4.38       -1.48      3.91 o 
   5   6   1        3.15       -0.78      4.34 o 
  -6   7   1        0.19        1.54      4.85 o 
  -5   7   1       12.30        5.66      4.09 o 
  -4   7   1      255.68      270.12      7.10 o 
  -3   7   1     1532.83     1540.55     30.15 o 
  -2   7   1      497.40      469.88      8.34 o 
  -1   7   1        0.25       -0.74      1.18 o 
   0   7   1      290.13      275.10      6.32 o 
   1   7   1      102.87       98.74      3.98 o 
   2   7   1       79.01       67.93      3.74 o 
   3   7   1       15.54       13.24      5.26 o 
   4   7   1        0.84       -3.56      3.62 o 
   5   7   1        0.71        2.92      5.04 o 
  -6   8   1       23.12       18.90      6.29 o 
  -5   8   1        6.36        3.80      4.67 o 
  -4   8   1        1.16       -2.96      2.30 o 
  -3   8   1      158.32      160.51      9.42 o 
  -2   8   1      384.59      373.68      7.86 o 
  -1   8   1       22.50       18.02      2.44 o 
   0   8   1      166.47      170.00      5.25 o 
   1   8   1       71.07       82.28     12.63 o 
   2   8   1       64.18       68.52      6.87 o 
   3   8   1        1.97       -2.22      4.26 o 
   4   8   1        2.48        2.49      4.71 o 
  -6   9   1        5.87       15.34      6.48 o 
  -5   9   1        0.01        1.34      4.36 o 
  -4   9   1        2.64       -1.11      3.17 o 
  -3   9   1        0.11        3.00      3.64 o 
  -2   9   1        1.71        0.96      2.31 o 
  -1   9   1        3.95        4.70      2.00 o 
   0   9   1       10.18        9.33      2.31 o 
   1   9   1      311.37      325.82      8.10 o 
   2   9   1       29.57       25.03      6.29 o 
   3   9   1        0.69       -2.59      4.73 o 
   4   9   1        2.75        4.34      5.41 o 
  -5  10   1       13.66       10.30      5.49 o 
  -4  10   1       28.54       28.38      6.93 o 
  -3  10   1       22.75       29.32      6.03 o 
  -2  10   1       17.19       17.87      4.87 o 
  -1  10   1        7.97        6.17      2.55 o 
   0  10   1      102.99       98.44      4.68 o 
   1  10   1        1.17       -1.87      3.25 o 
   2  10   1       45.10       53.28      8.08 o 
   3  10   1       18.41       18.53      6.70 o 
  -5  11   1       54.87       92.02     10.90 o 
  -4  11   1      111.29      140.47     10.53 o 
  -3  11   1       21.85       14.56      5.82 o 
  -2  11   1       42.48       43.53      6.64 o 
  -1  11   1       77.47       72.97      4.60 o 
   0  11   1       45.47       45.14      6.46 o 
   1  11   1       21.82       14.93      5.14 o 
   2  11   1        0.24       -0.97      4.59 o 
  -4  12   1       24.91       29.90      8.04 o 
  -3  12   1       42.20       47.62      8.22 o 
  -2  12   1       10.28        8.51      4.32 o 
  -1  12   1        2.50        1.64      3.95 o 
   0  12   1       17.59       19.95      5.65 o 
   1  12   1        3.50        1.38      4.17 o 
  -3  13   1        2.74        5.47      5.43 o 
  -2  13   1        0.85       -1.69      3.82 o 
   0  13   1        1.10        2.73      4.32 o 
   0 -13   2        1.39        0.10      4.26 o 
   1 -13   2        0.84       -1.32      3.52 o 
  -1 -12   2       11.40       13.65      5.06 o 
   0 -12   2       77.87       83.20      7.38 o 
   1 -12   2       20.23       14.52      4.83 o 
   3 -12   2        4.82        5.59      4.44 o 
   4 -12   2        6.43       -2.88      4.71 o 
  -2 -11   2        0.34       -1.03      4.24 o 
  -1 -11   2        0.06       -0.80      3.52 o 
   0 -11   2       28.11       28.46      5.78 o 
   1 -11   2      155.57      162.22      8.92 o 
   2 -11   2       22.39       27.22      4.20 o 
   3 -11   2        6.16       16.16      5.49 o 
   4 -11   2       10.74       18.38      6.37 o 
  -3 -10   2        1.47        1.69      4.54 o 
  -2 -10   2        7.30        9.09      4.34 o 
  -1 -10   2        1.65        7.44      3.99 o 
   0 -10   2       56.37       59.47      5.84 o 
   1 -10   2      132.73      149.89      6.71 o 
   2 -10   2        8.11        0.51      2.53 o 
   3 -10   2        0.84       -3.27      3.00 o 
   4 -10   2        0.02       -3.37      3.74 o 
   5 -10   2        4.76       -5.66      3.78 o 
  -4  -9   2        1.31       -1.99      4.44 o 
  -3  -9   2       23.33       25.42      6.23 o 
  -2  -9   2        5.48       10.36      4.65 o 
  -1  -9   2       21.83       26.55      5.12 o 
   0  -9   2      116.14      106.45      6.70 o 
   1  -9   2        2.92        3.07      1.93 o 
   2  -9   2      176.39      172.83      6.20 o 
   3  -9   2      149.96      138.13     13.62 o 
   4  -9   2      120.68      114.10      8.62 o 
   5  -9   2        1.01        3.17      4.54 o 
  -4  -8   2        0.00       -5.57      4.46 o 
  -3  -8   2       64.34       69.61      7.24 o 
  -2  -8   2       51.52       51.78      6.99 o 
  -1  -8   2      210.70      198.72      9.32 o 
   0  -8   2      118.50      111.78      4.38 o 
   1  -8   2      152.10      168.71      8.79 o 
   2  -8   2       31.31       23.19      2.91 o 
   3  -8   2       13.05        0.82      2.43 o 
   4  -8   2        1.75       -1.19      3.19 o 
   5  -8   2       97.82       97.84      8.72 o 
   6  -8   2        0.90       -5.55      4.22 o 
  -5  -7   2        4.28       -0.08      5.43 o 
  -4  -7   2       96.82       88.38      8.47 o 
  -3  -7   2        0.40       -0.21      3.74 o 
  -2  -7   2       37.67       50.13      6.23 o 
  -1  -7   2       64.43       50.78      2.80 o 
   0  -7   2      154.22      139.92      4.43 o 
   1  -7   2     1804.85     1850.50     21.07 o 
   2  -7   2       12.75       17.47      4.34 o 
   3  -7   2       91.63       72.18      4.02 o 
   4  -7   2       52.58       45.98      6.42 o 
   5  -7   2       36.77       43.18      7.05 o 
   6  -7   2        2.23       -0.55      4.34 o 
  -5  -6   2       32.08       25.35      6.50 o 
  -4  -6   2      218.71      225.49     11.84 o 
  -3  -6   2      443.85      515.08     16.39 o 
  -2  -6   2        0.12       -0.04      2.74 o 
  -1  -6   2       74.50       58.02      3.74 o 
   0  -6   2       10.20       11.51      2.69 o 
   1  -6   2       38.46       30.86      2.37 o 
   2  -6   2      322.68      347.31     10.93 o 
   3  -6   2      121.63      117.45      4.61 o 
   4  -6   2        5.57        0.77      1.92 o 
   5  -6   2        0.10        6.74      4.03 o 
   6  -6   2       11.61       10.90      5.82 o 
  -5  -5   2       35.21       52.50      8.00 o 
  -4  -5   2      375.72      358.91     13.72 o 
  -3  -5   2      484.10      511.30     15.34 o 
  -2  -5   2     1203.22     1284.57     14.83 o 
  -1  -5   2       72.35       67.29      2.52 o 
   0  -5   2       52.15       48.64      2.27 o 
   1  -5   2      254.81      269.80      8.44 o 
   2  -5   2        5.31       13.78      3.13 o 
   3  -5   2      290.91      251.40      6.32 o 
   4  -5   2       39.11       35.30      3.35 o 
   5  -5   2       21.10       11.23      4.63 o 
   6  -5   2       27.77       30.41      6.76 o 
  -6  -4   2        2.37        1.91      4.71 o 
  -5  -4   2        3.32       -1.09      4.24 o 
  -4  -4   2        0.26       11.29      4.44 o 
  -3  -4   2       92.56      104.60      3.78 o 
  -2  -4   2       58.29       69.80      9.11 o 
  -1  -4   2       33.81       40.88      2.33 o 
   0  -4   2      664.37      671.28      8.47 o 
   1  -4   2     1679.65     1651.44     28.68 o 
   2  -4   2     1888.66     2012.63     29.31 o 
   3  -4   2        0.30        1.68      0.89 o 
   4  -4   2      120.10      108.04      7.59 o 
   5  -4   2        8.92        3.50      3.80 o 
   6  -4   2        0.04        3.06      4.56 o 
  -6  -3   2        3.54       -4.40      3.87 o 
  -5  -3   2        3.19        0.58      3.66 o 
  -4  -3   2       88.86       89.82      6.37 o 
  -3  -3   2     1006.37     1025.95     10.19 o 
  -2  -3   2      507.55      527.89      7.27 o 
  -1  -3   2       51.96       42.20      3.25 o 
   0  -3   2     1824.72     1809.51     17.42 o 
   1  -3   2      310.70      324.83      5.44 o 
   2  -3   2     1894.02     1939.58     15.57 o 
   3  -3   2      950.42      991.96     10.00 o 
   4  -3   2        0.33       -1.23      2.55 o 
   5  -3   2        6.16        2.36      3.78 o 
   6  -3   2        0.69       -3.13      4.11 o 
  -5  -2   2       84.60       66.19      6.02 o 
  -4  -2   2      159.83      144.31      4.95 o 
  -3  -2   2       35.56       29.56      4.32 o 
  -2  -2   2     1754.68     1920.54     23.56 o 
  -1  -2   2     2084.14     2080.99     28.11 o 
   1  -2   2     2444.78     2402.21     22.54 o 
   2  -2   2       59.08       77.16      1.84 o 
   3  -2   2      299.78      347.18      9.14 o 
   4  -2   2       29.84       34.43      3.03 o 
   5  -2   2        1.17        0.43      3.37 o 
   6  -2   2        8.49       -0.04      3.87 o 
  -5  -1   2        1.85        2.09      2.06 o 
  -4  -1   2       50.74       38.37      2.87 o 
  -3  -1   2     1197.07     1255.50     14.92 o 
  -2  -1   2      577.03      587.42      8.82 o 
  -1  -1   2     6508.40     6254.09     73.97 o 
   0  -1   2      153.77      162.49      3.93 o 
   1  -1   2      974.06      935.38     10.31 o 
   2  -1   2       10.69       11.69      1.62 o 
   3  -1   2      201.81      185.66      7.73 o 
   4  -1   2        0.45       -1.34      2.39 o 
   5  -1   2       38.17       28.52      5.59 o 
   6  -1   2        1.47        1.56      3.56 o 
  -6   0   2        1.28        2.25      2.95 o 
  -5   0   2        0.12       -1.88      1.98 o 
  -4   0   2      169.52      169.54      7.51 o 
  -3   0   2       96.21       82.11      4.65 o 
  -2   0   2       90.96       90.36      2.55 o 
  -1   0   2       17.87       16.52      0.72 o 
   0   0   2      800.93      848.36      8.45 o 
   1   0   2     1169.33     1151.30     12.18 o 
   2   0   2      228.94      260.59      7.57 o 
   3   0   2       29.95       31.46      4.17 o 
   4   0   2       73.85       60.58      5.30 o 
   5   0   2       27.28       18.05      4.83 o 
   6   0   2        0.26       -2.65      3.68 o 
  -6   1   2        4.32        8.02      3.08 o 
  -5   1   2       38.09       31.87      3.55 o 
  -4   1   2       94.64       99.70      4.42 o 
  -3   1   2        0.74        1.22      1.90 o 
  -2   1   2      343.89      355.05      7.61 o 
  -1   1   2      289.45      242.92      4.34 o 
   0   1   2      188.98      174.17      3.16 o 
   1   1   2      355.00      359.97      5.15 o 
   2   1   2      198.33      201.93      4.50 o 
   3   1   2       73.37       71.27      4.94 o 
   5   1   2        2.22        0.85      2.56 o 
   6   1   2       21.20       18.98      4.16 o 
  -7   2   2        2.70        0.55      4.30 o 
  -6   2   2       25.10       11.91      5.12 o 
  -5   2   2       11.25        4.74      3.32 o 
  -4   2   2       32.44       27.09      4.34 o 
  -3   2   2      149.75      136.65      4.30 o 
  -2   2   2       91.51       98.98      3.57 o 
  -1   2   2    11904.63    10263.44     85.39 o 
   0   2   2       79.51       72.28      2.94 o 
   1   2   2     2741.41     2837.01     37.12 o 
   2   2   2       68.64       75.55      4.15 o 
   3   2   2       46.29       44.43      2.85 o 
   4   2   2       40.22       49.29      3.44 o 
   5   2   2       35.48       33.75      4.12 o 
   6   2   2        8.81       17.36      3.67 o 
  -7   3   2        0.52       -4.83      3.93 o 
  -6   3   2      201.33      218.97     11.51 o 
  -5   3   2       70.85       60.37      6.98 o 
  -4   3   2      168.22      165.39      5.33 o 
  -3   3   2      138.51      136.36      4.26 o 
  -2   3   2       18.46       18.35      5.03 o 
  -1   3   2      142.24      167.98      2.59 o 
   0   3   2     1565.82     1547.50     22.08 o 
   1   3   2       87.77       77.77      3.64 o 
   2   3   2       76.59       99.11      4.85 o 
   3   3   2        1.84        0.70      2.30 o 
   4   3   2        2.12        4.05      3.23 o 
   5   3   2        0.05       -2.57      2.82 o 
  -7   4   2        2.21        1.11      4.05 o 
  -6   4   2        7.05        4.01      4.26 o 
  -5   4   2      645.79      648.45     12.17 o 
  -4   4   2       76.37       75.77      3.83 o 
  -3   4   2       93.47       92.57      5.13 o 
  -2   4   2        3.36        7.74      1.35 o 
  -1   4   2      347.46      348.03      5.44 o 
   0   4   2       70.89       78.05      4.02 o 
   1   4   2      161.36      188.46      6.00 o 
   2   4   2      148.23      155.15      6.13 o 
   3   4   2        1.47        1.95      2.63 o 
   4   4   2      220.93      206.31      8.78 o 
  -6   5   2        6.56       -1.60      3.93 o 
  -5   5   2        1.28        5.50      3.01 o 
  -4   5   2      269.45      230.10      6.42 o 
  -3   5   2        0.95       -0.74      0.91 o 
  -2   5   2       66.58       67.47      2.07 o 
  -1   5   2     2274.74     2290.87     37.09 o 
   0   5   2      422.32      425.72      7.10 o 
   1   5   2        8.83       14.66      2.63 o 
   2   5   2        2.78        7.11      2.34 o 
   3   5   2       67.41       58.42      4.81 o 
   4   5   2       63.55       53.96      5.06 o 
  -6   6   2        9.68        7.12      4.79 o 
  -5   6   2      120.34      100.33      8.16 o 
  -4   6   2       22.43       17.29      3.08 o 
  -3   6   2       18.31       21.56      2.68 o 
  -2   6   2      197.02      211.30      4.73 o 
  -1   6   2        6.21        6.59      1.50 o 
   0   6   2     1568.06     1589.81     26.93 o 
   1   6   2      279.57      276.22      6.46 o 
   2   6   2        0.06        0.44      1.67 o 
   3   6   2        5.54        8.80      5.81 o 
   4   6   2       30.25       19.62      5.82 o 
   5   6   2        4.19        2.34      4.77 o 
  -6   7   2        2.96       -3.08      3.80 o 
  -5   7   2       18.75        9.09      4.42 o 
  -4   7   2      333.52      300.76      7.77 o 
  -3   7   2      263.36      252.62     11.08 o 
  -2   7   2       99.97       89.61      3.50 o 
  -1   7   2      148.38      158.34      6.93 o 
   0   7   2      213.67      188.78      6.07 o 
   1   7   2       74.14       72.52      3.70 o 
   2   7   2        8.36        8.56      4.56 o 
   3   7   2       97.73      112.06      5.36 o 
   4   7   2       15.88       13.08      5.57 o 
  -6   8   2       36.57       54.25      8.53 o 
  -5   8   2       12.53        6.72      5.20 o 
  -4   8   2        8.08        6.21      3.66 o 
  -3   8   2      110.28      114.60      8.16 o 
  -2   8   2      204.58      187.70      5.51 o 
  -1   8   2      123.06      115.11      4.32 o 
   0   8   2        9.22        7.68      2.11 o 
   1   8   2       83.85       80.88      4.10 o 
   2   8   2        8.04        5.13      2.62 o 
   3   8   2       92.02       81.80      8.16 o 
   4   8   2        8.81       12.21      5.70 o 
  -6   9   2       37.64       62.96      9.77 o 
  -5   9   2       36.12       38.70      7.42 o 
  -4   9   2        5.31        5.43      4.19 o 
  -3   9   2      117.19      113.84      8.23 o 
  -2   9   2       12.27       18.12      4.71 o 
  -1   9   2        5.42        2.41      1.95 o 
   0   9   2       53.63       42.02      3.21 o 
   1   9   2        1.77       -2.68      2.68 o 
   2   9   2        0.03       -3.43      3.95 o 
   3   9   2        1.16       -4.65      4.15 o 
  -5  10   2        3.93        7.69      5.10 o 
  -4  10   2        1.67        2.59      4.65 o 
  -3  10   2       12.42        9.85      5.04 o 
  -2  10   2       11.67        9.23      3.89 o 
  -1  10   2       11.91        9.92      2.70 o 
   0  10   2       43.06       55.45      4.58 o 
   1  10   2        0.30       -1.22      2.38 o 
   2  10   2       11.72       17.58      6.33 o 
   3  10   2        1.31       -0.23      5.33 o 
  -5  11   2        1.97        5.04      4.96 o 
  -4  11   2       42.68       67.78      9.60 o 
  -3  11   2        2.83       -5.02      4.11 o 
  -2  11   2       21.32       30.52      6.09 o 
  -1  11   2       39.41       49.07      4.09 o 
   0  11   2        0.29       -0.81      2.22 o 
   1  11   2        0.07        1.85      4.30 o 
   2  11   2        1.59        2.01      4.57 o 
  -4  12   2        0.02        2.59      5.45 o 
  -3  12   2       29.16       25.23      6.97 o 
  -2  12   2        1.24       -0.35      3.99 o 
  -1  12   2       24.59       26.98      5.90 o 
   0  12   2        9.68        7.88      4.17 o 
   1  12   2        0.16       -0.55      4.17 o 
  -3  13   2        0.47        0.56      5.72 o 
  -2  13   2        4.07        0.60      4.28 o 
   0  13   2        5.82        5.61      4.52 o 
   0 -13   3       36.63       39.73      7.09 o 
   1 -13   3        0.01       -3.23      3.89 o 
  -1 -12   3       18.15       25.07      6.37 o 
   0 -12   3        4.64       -2.51      3.91 o 
   1 -12   3        0.01       -4.46      3.21 o 
   2 -12   3        6.85       -0.04      4.40 o 
   3 -12   3        2.53        0.74      4.75 o 
   4 -12   3       10.74       17.97      6.09 o 
  -2 -11   3       16.00        9.71      5.16 o 
  -1 -11   3        4.69        8.43      4.40 o 
   0 -11   3       38.99       41.91      6.44 o 
   1 -11   3        0.09       -4.15      2.76 o 
   2 -11   3       28.52       29.77      7.57 o 
   3 -11   3       13.17        8.82      4.98 o 
   4 -11   3        3.96       15.85      5.65 o 
  -3 -10   3       16.07       20.34      6.19 o 
  -2 -10   3        6.48       13.18      5.00 o 
  -1 -10   3       88.87       78.65      6.87 o 
   0 -10   3        4.84       10.05      4.05 o 
   1 -10   3        0.16       -1.79      2.84 o 
   2 -10   3        2.28       -2.92      1.95 o 
   3 -10   3        1.52        0.89      2.31 o 
   4 -10   3        0.40        2.96      4.40 o 
   5 -10   3        1.90       -1.07      4.91 o 
  -4  -9   3        0.86        2.53      4.52 o 
  -3  -9   3        0.11       -1.05      3.76 o 
  -2  -9   3        1.82       -2.82      3.17 o 
  -1  -9   3       33.26       43.80      6.09 o 
   0  -9   3       92.27       97.30      6.70 o 
   1  -9   3        6.87        9.14      3.31 o 
   2  -9   3       48.20       42.94      3.80 o 
   3  -9   3       75.00       75.21      8.82 o 
   4  -9   3      108.65      122.02      8.99 o 
   5  -9   3        4.70        1.58      4.44 o 
  -4  -8   3       15.08       15.55      6.29 o 
  -3  -8   3        9.66       10.12      4.94 o 
  -2  -8   3      272.20      273.73     11.76 o 
  -1  -8   3      223.99      196.34      9.19 o 
   0  -8   3      168.66      166.28      5.14 o 
   1  -8   3       38.79       42.37      3.23 o 
   2  -8   3       66.41       75.19      5.57 o 
   3  -8   3        0.65       -3.27      2.18 o 
   4  -8   3       43.36       61.83      7.65 o 
   5  -8   3       95.35       96.79      8.68 o 
   6  -8   3        4.67        1.34      4.83 o 
  -5  -7   3      107.18      119.57      9.83 o 
  -4  -7   3       16.99       22.29      6.07 o 
  -3  -7   3       50.60       54.98      7.11 o 
  -2  -7   3       30.27       27.37      5.12 o 
  -1  -7   3      122.28      114.04      6.68 o 
   0  -7   3       69.75       67.63      3.31 o 
   1  -7   3     1433.99     1381.21     17.27 o 
   2  -7   3       20.07       14.19      2.63 o 
   3  -7   3       54.19       54.14      3.66 o 
   4  -7   3       81.54       69.33      4.33 o 
   5  -7   3        5.00        4.44      4.13 o 
   6  -7   3        2.06        0.86      3.76 o 
  -5  -6   3        0.00       -1.30      3.85 o 
  -4  -6   3      201.75      197.98     10.98 o 
  -3  -6   3      190.91      191.59     10.03 o 
  -2  -6   3        6.84        3.72      2.78 o 
  -1  -6   3      227.53      211.36      4.64 o 
   0  -6   3      375.62      356.81      6.67 o 
   1  -6   3        0.83        4.57      1.56 o 
   2  -6   3      224.20      213.65      5.88 o 
   3  -6   3       36.67       32.78      3.24 o 
   4  -6   3       17.92       16.11      3.79 o 
   5  -6   3        0.67        3.06      3.72 o 
   6  -6   3        0.82       -0.80      4.22 o 
  -5  -5   3       16.50       22.13      5.80 o 
  -4  -5   3       99.29      103.02      7.77 o 
  -3  -5   3      232.28      251.59     10.59 o 
  -2  -5   3      165.24      149.64      7.46 o 
  -1  -5   3     1692.82     1736.31     17.89 o 
   0  -5   3        3.09        1.99      1.08 o 
   1  -5   3      575.35      626.93      9.38 o 
   2  -5   3       66.08       55.47      2.98 o 
   3  -5   3       97.69       91.82      4.13 o 
   4  -5   3       33.75       37.55      3.81 o 
   5  -5   3       10.85       11.12      4.30 o 
   6  -5   3       28.39       39.27      7.36 o 
  -6  -4   3       12.90       19.43      6.13 o 
  -5  -4   3        0.68       -1.79      3.50 o 
  -4  -4   3        2.51       -1.67      3.00 o 
  -3  -4   3      372.81      400.36     12.44 o 
  -2  -4   3      328.03      340.58      8.84 o 
  -1  -4   3      153.39      167.22      6.17 o 
   0  -4   3     4154.62     4141.18     49.88 o 
   1  -4   3      362.99      373.37      6.52 o 
   2  -4   3       31.54       50.63      2.84 o 
   3  -4   3      315.14      285.14      6.93 o 
   4  -4   3      209.42      214.25      6.77 o 
   5  -4   3        1.60        2.06      3.85 o 
   6  -4   3        0.17       -4.20      4.01 o 
  -5  -3   3       21.97       13.47      4.26 o 
  -4  -3   3       41.80       35.62      5.12 o 
  -3  -3   3      156.43      141.00      3.05 o 
  -2  -3   3      736.56      806.48      9.37 o 
  -1  -3   3      136.60      123.09      4.91 o 
   0  -3   3      517.92      552.73      7.10 o 
   1  -3   3      498.04      561.88      7.97 o 
   2  -3   3      930.80      966.84     25.08 o 
   3  -3   3      180.47      161.99      3.11 o 
   4  -3   3      263.85      232.48     10.43 o 
   5  -3   3        2.00        1.73      3.35 o 
   6  -3   3        6.51        0.91      4.46 o 
  -5  -2   3       27.33       24.53      5.20 o 
  -4  -2   3       57.31       55.61      3.16 o 
  -3  -2   3       48.15       43.05      2.44 o 
  -2  -2   3       42.18       44.53      1.81 o 
   0  -2   3       17.13       18.88      1.06 o 
   1  -2   3       38.63       36.67      1.84 o 
   2  -2   3       12.89       21.47      4.37 o 
   3  -2   3      569.44      564.55      8.14 o 
   4  -2   3        7.08       14.52      4.15 o 
   5  -2   3       84.75       82.87      7.16 o 
   6  -2   3        0.03       -3.31      3.27 o 
  -6  -1   3        3.39        2.49      4.46 o 
  -5  -1   3       15.81       18.06      3.22 o 
  -4  -1   3       58.66       52.98      3.10 o 
  -3  -1   3      324.00      310.03      6.00 o 
  -2  -1   3      621.53      581.01      9.58 o 
  -1  -1   3      710.88      682.89     11.14 o 
   0  -1   3     2719.60     2763.23     25.92 o 
   1  -1   3        9.30        6.76      2.88 o 
   2  -1   3      131.55      136.51      4.09 o 
   3  -1   3       91.87       87.04      5.57 o 
   4  -1   3      157.00      133.60      7.75 o 
   5  -1   3       12.38       28.60      5.59 o 
   6  -1   3        8.77        6.81      4.59 o 
  -6   0   3        0.07       -2.80      3.72 o 
  -5   0   3        0.13        2.32      4.44 o 
  -4   0   3        9.94        8.23      1.65 o 
  -3   0   3      209.26      218.23      4.45 o 
  -2   0   3     1107.42     1153.45     10.32 o 
  -1   0   3     1060.59     1140.56      9.33 o 
   0   0   3      838.59      866.46      7.83 o 
   1   0   3      513.58      450.14      6.46 o 
   2   0   3      571.08      537.72     11.97 o 
   3   0   3       31.48       21.67      3.76 o 
   4   0   3        0.19       -0.14      2.49 o 
   5   0   3       43.06       53.67      6.97 o 
   6   0   3        4.82       -1.51      3.42 o 
  -6   1   3       48.86       58.12      4.81 o 
  -5   1   3        0.73       -0.80      1.83 o 
  -4   1   3      142.87      151.91      4.28 o 
  -3   1   3      214.50      228.03      4.08 o 
  -2   1   3       28.66       29.08      3.71 o 
  -1   1   3       23.02       18.90      1.24 o 
   0   1   3     2994.18     3187.78     26.53 o 
   1   1   3      613.53      684.70     12.26 o 
   2   1   3       20.24       14.63      1.98 o 
   3   1   3      528.18      544.70      9.50 o 
   4   1   3        5.31        9.28      2.57 o 
   5   1   3       30.38       30.20      4.18 o 
   6   1   3       16.22       23.36      4.33 o 
  -6   2   3        3.12       12.57      3.38 o 
  -5   2   3       10.89       10.06      2.62 o 
  -4   2   3        0.93       -0.98      1.71 o 
  -3   2   3       20.90       24.13      1.91 o 
  -2   2   3     1192.55     1198.05     13.79 o 
  -1   2   3      149.34      135.19      4.12 o 
   0   2   3       21.45       27.84      2.10 o 
   1   2   3      531.16      652.01     12.24 o 
   2   2   3     3445.21     3625.66     49.06 o 
   3   2   3       74.74       52.32      3.45 o 
   4   2   3        7.94        9.42      2.58 o 
   5   2   3        4.20        5.97      2.82 o 
   6   2   3        0.55        1.31      2.86 o 
  -7   3   3        4.66        4.77      4.93 o 
  -6   3   3       44.11       44.25      4.77 o 
  -5   3   3       52.41       51.96      4.60 o 
  -4   3   3      254.61      272.76      7.06 o 
  -3   3   3        9.72       10.10      2.94 o 
  -2   3   3     1118.41     1096.18     13.20 o 
  -1   3   3      649.34      624.56      8.32 o 
   0   3   3        0.16        0.41      1.15 o 
   1   3   3      107.27      129.61      5.02 o 
   2   3   3      143.34      154.61      6.33 o 
   3   3   3       46.08       42.98      4.46 o 
   4   3   3      178.73      179.16      8.68 o 
   5   3   3       37.55       50.32      6.74 o 
  -7   4   3        0.37       -1.56      4.34 o 
  -6   4   3       29.33       19.41      6.19 o 
  -5   4   3      113.77      108.26      5.21 o 
  -4   4   3      184.48      180.31      5.66 o 
  -3   4   3     1539.05     1582.67     18.75 o 
  -2   4   3       42.88       71.13      2.92 o 
  -1   4   3     2698.05     2695.67     25.31 o 
   0   4   3        2.31        2.98      1.64 o 
   1   4   3      468.10      488.95     10.96 o 
   2   4   3       50.75       59.88      4.30 o 
   3   4   3       35.93       40.73      5.12 o 
   4   4   3       61.21       75.67      5.88 o 
   5   4   3        5.05        5.66      4.09 o 
  -6   5   3        2.93        0.97      3.91 o 
  -5   5   3      309.28      308.43      8.38 o 
  -4   5   3       32.66       30.87      3.30 o 
  -3   5   3       81.23       83.38      3.74 o 
  -2   5   3     1115.21     1113.16     10.43 o 
  -1   5   3      187.34      191.70      4.39 o 
   0   5   3       67.59       62.47      4.32 o 
   1   5   3       14.89       15.11      2.92 o 
   2   5   3       40.13       34.63      3.68 o 
   3   5   3       34.00       35.61      5.04 o 
   4   5   3        5.43        3.74      3.64 o 
  -6   6   3       10.87        7.49      5.31 o 
  -5   6   3        9.40       10.75      2.90 o 
  -4   6   3      375.51      368.52      8.63 o 
  -3   6   3        0.73       -1.30      1.35 o 
  -2   6   3        2.04        1.27      1.13 o 
  -1   6   3      457.89      465.89      7.79 o 
   0   6   3       44.64       32.28      4.72 o 
   1   6   3      825.77      828.58     16.64 o 
   2   6   3      367.73      360.36     10.86 o 
   3   6   3      158.85      164.05      7.98 o 
   4   6   3       32.06       37.16      5.65 o 
   5   6   3        0.86       -2.16      4.19 o 
  -6   7   3        1.26        2.28      4.59 o 
  -5   7   3        8.51        3.72      4.03 o 
  -4   7   3       11.40       16.86      3.37 o 
  -3   7   3       55.44       72.01      6.25 o 
  -2   7   3        0.57       -1.55      1.18 o 
  -1   7   3       33.28       47.36      2.82 o 
   0   7   3      230.78      256.84      6.33 o 
   1   7   3       16.03       14.55      2.62 o 
   2   7   3        2.61        6.52      2.59 o 
   3   7   3      144.32      130.15      5.89 o 
   4   7   3       10.85       11.41      5.65 o 
  -6   8   3        4.44        2.08      5.12 o 
  -5   8   3       25.44       28.25      6.46 o 
  -4   8   3        2.18       -0.68      3.10 o 
  -3   8   3        0.47        4.46      3.17 o 
  -2   8   3      157.66      142.42      8.04 o 
  -1   8   3       42.09       39.15      6.92 o 
   0   8   3       74.87       73.22      3.90 o 
   1   8   3       71.07       67.13      3.92 o 
   2   8   3       34.21       35.86      3.97 o 
   3   8   3       10.28       14.17      5.61 o 
   4   8   3        2.17        3.72      4.89 o 
  -6   9   3       37.04       47.30      8.57 o 
  -5   9   3       27.49       42.15      7.73 o 
  -4   9   3        8.47        2.76      4.03 o 
  -3   9   3        4.86        3.50      3.37 o 
  -2   9   3       18.65       13.76      4.11 o 
  -1   9   3       54.78       57.35      4.45 o 
   0   9   3        3.64        1.88      2.22 o 
   1   9   3       15.37       11.07      2.78 o 
   2   9   3       86.19       82.38      5.23 o 
   3   9   3        0.01       -5.99      3.99 o 
  -5  10   3       12.25        9.83      5.43 o 
  -4  10   3       21.00       11.35      5.43 o 
  -3  10   3        0.87       -4.32      2.88 o 
  -2  10   3        4.07        4.11      3.60 o 
  -1  10   3        0.05       -0.65      1.97 o 
   0  10   3       85.10       83.79      4.66 o 
   1  10   3       51.63       53.95      4.87 o 
   2  10   3       27.41       28.60      6.68 o 
   3  10   3        9.40        3.25      5.04 o 
  -5  11   3        0.00        1.13      4.38 o 
  -4  11   3       19.27       27.23      6.91 o 
  -3  11   3        1.81        3.85      3.95 o 
  -2  11   3        0.79       -5.05      3.37 o 
  -1  11   3        2.61        8.58      3.87 o 
   0  11   3       13.03       21.80      3.52 o 
   1  11   3       15.74       22.74      6.00 o 
   2  11   3        2.01        1.05      4.85 o 
  -4  12   3        3.02       -0.37      5.06 o 
  -3  12   3       24.41       30.87      6.91 o 
  -2  12   3        7.28        7.28      4.75 o 
  -1  12   3        2.86        6.13      4.07 o 
   0  12   3       18.27       16.17      3.35 o 
   1  12   3        2.31       -3.29      3.99 o 
  -2  13   3        0.05       -1.46      4.11 o 
  -1  13   3        0.11       -2.49      4.20 o 
   1 -13   4        9.59        3.47      4.81 o 
  -1 -12   4        0.25       -0.82      4.38 o 
   0 -12   4        1.81       -0.99      3.70 o 
   1 -12   4        0.03       -4.79      3.19 o 
   2 -12   4       47.36       58.69      8.18 o 
  -2 -11   4        0.20       -3.04      3.95 o 
  -1 -11   4       15.53        9.97      5.16 o 
   0 -11   4        0.47       -0.93      3.17 o 
   1 -11   4       10.64        6.46      4.11 o 
   2 -11   4       49.30       46.49      6.68 o 
   3 -11   4       97.66      108.41      8.45 o 
   4 -11   4        2.00        2.34      4.57 o 
  -3 -10   4        5.27        5.98      5.43 o 
  -2 -10   4       50.43       64.94      8.12 o 
  -1 -10   4       12.80       11.27      4.81 o 
   0 -10   4        5.71        2.90      3.52 o 
   1 -10   4        0.17        0.06      2.92 o 
   2 -10   4       28.79       23.32      3.63 o 
   3 -10   4       22.58       28.47      8.38 o 
   4 -10   4       48.41       42.48      7.49 o 
   5 -10   4        1.44       -1.44      4.73 o 
  -4  -9   4        4.47        2.80      4.98 o 
  -3  -9   4       17.60       18.51      5.45 o 
  -2  -9   4       17.97       19.74      4.91 o 
  -1  -9   4      128.82      120.00      7.85 o 
   0  -9   4       27.48       35.02      5.45 o 
   1  -9   4        1.49        1.56      2.36 o 
   2  -9   4       28.32       27.66      4.44 o 
   3  -9   4        5.07        4.92      2.57 o 
   4  -9   4       13.77       23.85      6.33 o 
   5  -9   4        1.20        1.87      4.32 o 
  -4  -8   4        9.69       16.74      6.00 o 
  -3  -8   4        0.25       -0.21      3.54 o 
  -2  -8   4       31.64       42.24      6.46 o 
  -1  -8   4       34.87       46.95      5.96 o 
   0  -8   4       61.73       68.86      5.47 o 
   1  -8   4      178.20      172.67      5.60 o 
   2  -8   4       11.28       10.62      2.54 o 
   3  -8   4        1.48       -0.99      1.80 o 
   4  -8   4       26.24       47.81      4.75 o 
   5  -8   4       24.86       20.28      6.15 o 
  -5  -7   4        0.74        4.09      5.14 o 
  -4  -7   4       57.73       70.68      7.28 o 
  -3  -7   4        2.68        0.33      3.35 o 
  -2  -7   4       92.32       75.34      6.19 o 
  -1  -7   4       69.95       68.41      5.37 o 
   0  -7   4       51.23       40.65      2.67 o 
   1  -7   4      272.04      293.50      6.98 o 
   2  -7   4      337.01      338.23      7.96 o 
   3  -7   4       48.43       33.56      6.91 o 
   4  -7   4        1.42        2.23      3.27 o 
   5  -7   4       60.84       76.47      8.02 o 
   6  -7   4        4.15        6.33      5.31 o 
  -5  -6   4        1.92       -1.03      3.84 o 
  -4  -6   4       99.79      109.54      8.23 o 
  -3  -6   4       33.43       36.60      6.31 o 
  -2  -6   4        8.19        7.77      3.25 o 
  -1  -6   4      155.46      137.75      6.83 o 
   0  -6   4     1060.33     1088.10     15.99 o 
   1  -6   4        7.12        8.29      1.87 o 
   2  -6   4      888.79      872.71     15.44 o 
   3  -6   4      172.13      172.70      5.88 o 
   4  -6   4        8.39        6.11      2.47 o 
   5  -6   4        0.22       -0.70      2.96 o 
   6  -6   4        4.96        4.38      5.14 o 
  -5  -5   4        1.66        4.05      4.42 o 
  -4  -5   4        3.46        6.70      3.97 o 
  -3  -5   4      355.02      349.45     12.11 o 
  -2  -5   4      482.91      468.11     13.06 o 
  -1  -5   4       90.50       89.29      4.47 o 
   0  -5   4      203.86      207.46      4.78 o 
   1  -5   4      885.15      906.51     12.12 o 
   2  -5   4      349.28      357.48      7.58 o 
   3  -5   4       55.58       51.76      4.24 o 
   4  -5   4        0.02       -2.23      1.48 o 
   5  -5   4       44.04       50.09      7.28 o 
   6  -5   4        0.06       -5.81      3.87 o 
  -5  -4   4       38.49       46.08      6.85 o 
  -4  -4   4       10.10        8.97      3.76 o 
  -3  -4   4        8.20        7.26      3.19 o 
  -2  -4   4       48.09       47.23      4.19 o 
  -1  -4   4      283.12      293.87      8.64 o 
   0  -4   4      257.64      303.47      5.30 o 
   1  -4   4      965.66     1014.70     12.68 o 
   2  -4   4       52.83       43.24      2.71 o 
   3  -4   4        1.00        7.20      2.68 o 
   4  -4   4        3.79        0.89      1.93 o 
   5  -4   4       49.78       61.17      8.00 o 
   6  -4   4       34.32       22.83      6.29 o 
  -5  -3   4        0.05        0.56      3.60 o 
  -4  -3   4       81.58       78.78      5.90 o 
  -3  -3   4       33.47       40.90      4.67 o 
  -2  -3   4       28.64       26.16      3.47 o 
  -1  -3   4      170.46      155.15      5.66 o 
   0  -3   4     4119.74     3997.65     35.63 o 
   1  -3   4        8.42       13.47      1.71 o 
   2  -3   4      268.80      302.67      6.52 o 
   3  -3   4        2.69        1.55      1.83 o 
   4  -3   4      240.35      265.22     11.39 o 
   5  -3   4       51.50       50.01      7.12 o 
   6  -3   4        4.16        4.94      4.75 o 
  -5  -2   4        0.28       -1.58      2.86 o 
  -4  -2   4       16.08       10.43      3.35 o 
  -3  -2   4       34.90       35.00      2.15 o 
  -2  -2   4      109.02       99.40      2.41 o 
  -1  -2   4        3.73        0.41      1.19 o 
   0  -2   4     3320.80     3149.22     28.34 o 
   1  -2   4     4446.49     4498.19     40.46 o 
   2  -2   4        3.82       -0.11      1.80 o 
   3  -2   4       50.36       52.43      3.32 o 
   4  -2   4       10.21        6.76      3.80 o 
   5  -2   4        5.40        0.82      3.56 o 
   6  -2   4       43.01       39.50      7.65 o 
  -6  -1   4        7.17        5.04      4.11 o 
  -5  -1   4        1.08        4.26      3.29 o 
  -4  -1   4       73.47       66.36      3.23 o 
  -3  -1   4      508.12      505.92      7.81 o 
  -2  -1   4       36.41       32.10      1.72 o 
  -1  -1   4     3024.32     3178.92     23.31 o 
   0  -1   4      900.30      913.46      8.00 o 
   1  -1   4     4372.49     4059.52     63.26 o 
   2  -1   4     1636.80     1552.78     18.01 o 
   3  -1   4        6.44        7.63      2.86 o 
   4  -1   4       16.49        7.32      3.78 o 
   5  -1   4       37.12       34.75      6.17 o 
   6  -1   4        5.49       -2.39      4.15 o 
  -6   0   4        0.00       -1.15      3.72 o 
  -5   0   4       69.13       52.28      3.78 o 
  -4   0   4        4.44        4.25      1.58 o 
  -3   0   4      601.24      606.41      8.07 o 
  -2   0   4        0.06       -0.23      0.72 o 
  -1   0   4      480.61      541.81      5.50 o 
   0   0   4     3532.45     3447.58     27.89 o 
   1   0   4       12.60       17.37      2.59 o 
   2   0   4       25.00       25.41      2.39 o 
   3   0   4      117.26      108.90      6.15 o 
   5   0   4       10.79        6.16      3.43 o 
   6   0   4        0.17       -2.87      3.15 o 
  -6   1   4       25.32       37.05      6.54 o 
  -5   1   4       58.07       55.82      5.20 o 
  -4   1   4       71.97       66.95      2.73 o 
  -3   1   4        0.32        1.42      1.07 o 
  -2   1   4      528.98      562.27     11.11 o 
  -1   1   4     1706.24     1804.24     14.10 o 
   0   1   4       82.93       92.50      3.99 o 
   1   1   4        3.80        1.13      1.52 o 
   2   1   4      254.20      280.08      6.02 o 
   3   1   4      108.03      113.03      4.46 o 
   4   1   4       65.40       66.32      4.68 o 
   5   1   4        7.90        1.50      2.76 o 
   6   1   4        5.70        5.29      3.70 o 
  -6   2   4       41.64       43.95      4.60 o 
  -5   2   4       13.02       20.52      3.15 o 
  -4   2   4      456.79      457.44     17.42 o 
  -3   2   4      303.99      342.71      4.98 o 
  -2   2   4      351.24      361.38      8.32 o 
  -1   2   4     4954.07     4651.44     82.74 o 
   0   2   4     1254.13     1435.40     21.34 o 
   1   2   4        2.12        6.89      2.01 o 
   2   2   4       14.10       20.05      3.48 o 
   3   2   4       16.27       24.08      4.20 o 
   4   2   4        0.29        2.84      2.24 o 
   5   2   4       23.03       34.40      6.84 o 
   6   2   4        4.90       18.51      6.03 o 
  -6   3   4       19.37       17.22      3.98 o 
  -5   3   4        9.44       11.11      2.87 o 
  -4   3   4        9.22        2.01      1.84 o 
  -3   3   4      426.14      423.98     12.65 o 
  -2   3   4     4146.27     4202.73     79.40 o 
  -1   3   4      111.49      121.81      3.51 o 
   0   3   4     2991.85     3021.31     40.63 o 
   1   3   4     1533.43     1549.77     24.28 o 
   2   3   4        0.10       -2.53      1.79 o 
   3   3   4        4.88        4.15      2.80 o 
   4   3   4       49.96       57.54      5.63 o 
   5   3   4        0.01        3.02      4.19 o 
  -7   4   4       17.71       17.09      6.29 o 
  -6   4   4        0.72        1.89      2.64 o 
  -5   4   4       76.42       59.73      4.13 o 
  -4   4   4      189.18      170.47      7.54 o 
  -3   4   4       26.84       27.26      2.96 o 
  -2   4   4      208.71      267.69      5.85 o 
  -1   4   4     1623.14     1728.42     26.94 o 
   0   4   4     3450.85     3396.73     45.75 o 
   1   4   4       34.11       38.66      4.15 o 
   2   4   4       25.81       30.12      4.05 o 
   3   4   4      187.21      196.62      8.68 o 
   4   4   4        7.49       11.39      4.36 o 
   5   4   4        0.64       -3.99      3.74 o 
  -6   5   4        2.18        1.75      4.13 o 
  -5   5   4       85.71       93.57      4.92 o 
  -4   5   4        7.78        8.20      2.31 o 
  -3   5   4       25.73       28.24      5.71 o 
  -2   5   4       17.11       15.97      1.40 o 
  -1   5   4      477.23      522.98      7.97 o 
   0   5   4        0.02       -1.15      1.75 o 
   1   5   4      973.94     1038.59     19.47 o 
   2   5   4        2.08        0.37      2.26 o 
   3   5   4      105.84      107.46      6.66 o 
   4   5   4       64.60       62.37      5.96 o 
   5   5   4        0.11       -1.95      3.39 o 
  -6   6   4       28.62       42.83      7.88 o 
  -5   6   4        5.17        3.85      2.67 o 
  -4   6   4       22.15       37.68      3.65 o 
  -3   6   4      130.37      109.33      6.52 o 
  -2   6   4      531.28      532.09      7.94 o 
  -1   6   4      429.78      398.54      7.21 o 
   0   6   4       63.20       68.41      4.73 o 
   1   6   4        0.12        1.77      2.18 o 
   2   6   4       22.49       28.13      4.46 o 
   3   6   4       91.95       96.79      6.54 o 
   4   6   4        0.57        0.10      3.35 o 
  -6   7   4        0.60       -3.21      4.22 o 
  -5   7   4        0.94       -1.99      2.12 o 
  -4   7   4        6.52        5.41      2.27 o 
  -3   7   4       73.23       67.26      6.05 o 
  -2   7   4      242.69      254.10     10.16 o 
  -1   7   4      217.57      200.12      5.36 o 
   0   7   4      169.67      160.46      5.11 o 
   1   7   4       20.24       19.67      3.08 o 
   2   7   4        5.43        0.56      2.92 o 
   3   7   4        0.30        0.43      3.50 o 
  -6   8   4        4.27        6.93      5.26 o 
  -5   8   4       16.72       19.24      3.65 o 
  -4   8   4        8.47        6.46      4.01 o 
  -3   8   4       40.18       32.67      5.68 o 
  -2   8   4      118.18      117.11      7.42 o 
  -1   8   4     1135.05     1175.33     19.54 o 
   0   8   4       24.05       19.24      3.77 o 
   1   8   4        0.55       -0.45      1.97 o 
   2   8   4       18.17       21.55      3.77 o 
   3   8   4        0.06       -0.34      2.69 o 
   4   8   4        0.34       -4.13      4.44 o 
  -6   9   4       15.09       22.74      7.30 o 
  -5   9   4       15.93        6.35      5.00 o 
  -4   9   4        1.92       -2.80      3.68 o 
  -3   9   4        5.36       -1.03      3.19 o 
  -2   9   4      115.00      105.36      7.38 o 
  -1   9   4       58.35       53.14      4.98 o 
   0   9   4      303.37      312.88      9.63 o 
   1   9   4        0.91        0.91      2.34 o 
   2   9   4        1.93        1.94      2.67 o 
   3   9   4        6.94        5.41      5.04 o 
  -5  10   4       10.36       19.91      6.11 o 
  -4  10   4       14.09        9.05      5.43 o 
  -3  10   4        4.93        2.20      4.26 o 
  -2  10   4       84.47       71.62      6.72 o 
  -1  10   4       49.49       47.73      5.47 o 
   0  10   4       33.38       47.20      4.13 o 
   1  10   4        1.76        0.32      2.60 o 
   2  10   4        2.58       -0.74      4.26 o 
  -5  11   4        0.13       -3.82      4.26 o 
  -4  11   4        0.02       -1.87      4.34 o 
  -3  11   4       50.11       77.05      9.69 o 
  -2  11   4       13.56        8.43      4.75 o 
  -1  11   4       53.75       63.23      6.42 o 
   0  11   4       11.69       11.52      3.28 o 
   1  11   4        1.92        0.25      2.66 o 
   2  11   4        1.22       -6.66      4.44 o 
  -4  12   4        6.57        8.49      5.82 o 
  -3  12   4       15.81       24.92      6.66 o 
  -2  12   4       94.26      106.76      9.07 o 
  -1  12   4        9.18        6.56      5.02 o 
   0  12   4       10.21       10.96      4.89 o 
   1  12   4        7.57       -0.04      4.15 o 
  -2  13   4       36.58       52.50      8.22 o 
  -1  13   4       16.11       19.99      6.15 o 
  -1 -12   5        2.44       -3.08      3.72 o 
   0 -12   5        4.59       -1.46      3.23 o 
   1 -12   5        1.25        0.23      3.70 o 
   2 -12   5        0.19        0.76      4.44 o 
  -2 -11   5        1.58       -2.41      4.32 o 
  -1 -11   5        4.42       -1.21      3.48 o 
   0 -11   5        5.28        3.04      4.17 o 
   1 -11   5       23.24       11.95      4.71 o 
   2 -11   5       26.61       41.37      6.58 o 
   3 -11   5       48.37       63.32      5.68 o 
   4 -11   5       11.66       14.93      5.51 o 
  -3 -10   5       27.33       28.56      6.62 o 
  -2 -10   5        2.90       -0.64      3.74 o 
  -1 -10   5        0.33       -2.69      3.25 o 
   0 -10   5      127.66      125.78      8.18 o 
   1 -10   5        9.21        3.10      3.31 o 
   2 -10   5        7.09        1.13      3.52 o 
   3 -10   5       37.13       62.01      5.43 o 
   4 -10   5       75.53       88.75      8.22 o 
  -4  -9   5        0.96       -3.74      4.52 o 
  -3  -9   5        8.77        5.94      4.91 o 
  -2  -9   5      115.95      110.73      8.14 o 
  -1  -9   5       31.18       22.37      5.31 o 
   0  -9   5       92.50      103.74      7.20 o 
   1  -9   5       85.77       71.70      5.98 o 
   2  -9   5        6.32        0.42      2.15 o 
   3  -9   5        1.16       -2.47      2.20 o 
   4  -9   5        7.54        5.66      5.00 o 
   5  -9   5        1.88        0.14      4.09 o 
  -4  -8   5        3.92        6.11      4.89 o 
  -3  -8   5        8.30        8.49      4.87 o 
  -2  -8   5        0.15       -3.47      2.65 o 
  -1  -8   5      231.79      226.38     10.01 o 
   0  -8   5        8.24        0.02      2.65 o 
   1  -8   5      165.25      164.37      6.19 o 
   2  -8   5        0.21        1.67      2.25 o 
   3  -8   5       12.53       17.73      3.20 o 
   4  -8   5       63.83       57.26      8.26 o 
   5  -8   5        0.32       -1.23      3.58 o 
  -5  -7   5        0.24       -1.44      4.34 o 
  -4  -7   5        4.92       -0.56      3.97 o 
  -3  -7   5        4.25        2.18      3.64 o 
  -2  -7   5        0.07       -3.15      2.10 o 
  -1  -7   5       32.23       36.97      5.00 o 
   0  -7   5      122.11      111.33      6.50 o 
   1  -7   5        4.73        6.11      1.98 o 
   2  -7   5       65.24       81.55      4.18 o 
   3  -7   5       19.04       16.03      3.88 o 
   4  -7   5        3.28        4.35      2.76 o 
   5  -7   5       58.88       49.45      7.88 o 
  -5  -6   5       14.94        8.95      4.42 o 
  -4  -6   5        0.02       -4.41      2.94 o 
  -3  -6   5        3.95       -4.12      2.74 o 
  -2  -6   5       46.12       46.82      5.65 o 
  -1  -6   5      437.60      418.64     12.26 o 
   0  -6   5       22.61       26.43      2.25 o 
   1  -6   5      221.29      222.76      5.78 o 
   2  -6   5       52.10       50.01      3.62 o 
   3  -6   5      168.06      156.18      5.78 o 
   4  -6   5       94.20       83.43      4.88 o 
   5  -6   5        6.07        1.28      2.78 o 
   6  -6   5        2.21       -4.32      4.05 o 
  -5  -5   5        2.89       -2.28      3.82 o 
  -4  -5   5       15.41       17.89      4.59 o 
  -3  -5   5        1.91        0.53      3.10 o 
  -2  -5   5       32.56       41.02      5.31 o 
  -1  -5   5      385.97      372.35     10.90 o 
   0  -5   5      884.28      845.53     12.98 o 
   1  -5   5      168.14      164.47      4.91 o 
   2  -5   5      258.42      273.93      6.93 o 
   3  -5   5      292.29      301.23      7.82 o 
   4  -5   5       34.89       30.38      3.80 o 
   5  -5   5       37.62       31.58      6.70 o 
   6  -5   5        6.14        2.96      4.57 o 
  -5  -4   5        0.51       -0.60      3.37 o 
  -4  -4   5       85.74       85.48      6.29 o 
  -3  -4   5       25.05       31.63      4.61 o 
  -2  -4   5      265.69      250.60      8.74 o 
  -1  -4   5      228.02      183.65      7.03 o 
   0  -4   5      737.94      686.24      9.09 o 
   1  -4   5        5.06        0.03      1.13 o 
   2  -4   5        1.74        1.92      1.56 o 
   3  -4   5       49.95       48.00      4.07 o 
   4  -4   5        0.00       -2.39      1.72 o 
   5  -4   5       29.30       32.59      6.62 o 
   6  -4   5       19.62       12.24      5.74 o 
  -5  -3   5        9.28        9.93      4.07 o 
  -4  -3   5      111.75      103.47      6.37 o 
  -3  -3   5      138.37      118.34      6.11 o 
  -2  -3   5       14.00       16.35      2.98 o 
  -1  -3   5       39.62       69.44      4.07 o 
   0  -3   5     1100.14     1039.21     11.82 o 
   1  -3   5        2.75        9.40      1.24 o 
   2  -3   5        0.11        1.98      3.47 o 
   3  -3   5       19.57       16.66      2.64 o 
   4  -3   5        0.05        0.66      2.90 o 
   5  -3   5      140.42      146.78      9.54 o 
   6  -3   5        0.48        2.28      4.15 o 
  -6  -2   5       24.09       19.27      5.70 o 
  -5  -2   5       17.07       16.66      4.38 o 
  -4  -2   5        0.70       -2.06      1.97 o 
  -3  -2   5       62.62       61.19      2.54 o 
  -2  -2   5      466.66      473.59     10.71 o 
  -1  -2   5      371.77      340.42      8.37 o 
   0  -2   5     1578.37     1573.65     12.50 o 
   1  -2   5       58.33       56.05      1.73 o 
   2  -2   5      192.24      189.37      8.67 o 
   3  -2   5       64.39       67.14      3.79 o 
   4  -2   5      194.40      184.29      9.66 o 
   5  -2   5       14.64       14.60      4.94 o 
   6  -2   5       35.61       40.45      7.83 o 
  -6  -1   5        0.27       -1.77      3.72 o 
  -5  -1   5      100.35       98.60      7.49 o 
  -4  -1   5       16.77       14.07      1.90 o 
  -3  -1   5       25.64       24.16      1.86 o 
  -2  -1   5     1263.40     1309.91     11.80 o 
  -1  -1   5      154.03      154.15      2.84 o 
   0  -1   5      231.13      232.15      3.41 o 
   1  -1   5      236.34      232.32      4.01 o 
   2  -1   5      718.24      750.44     17.04 o 
   3  -1   5      307.88      291.52     10.36 o 
   4  -1   5        6.85        0.99      3.13 o 
   5  -1   5       36.47       24.72      5.66 o 
   6  -1   5        1.93        1.72      3.66 o 
  -6   0   5        4.55        4.20      4.03 o 
  -5   0   5       17.31       18.42      5.43 o 
  -4   0   5       20.78       27.18      2.31 o 
  -3   0   5      464.33      455.02      6.26 o 
  -2   0   5     3328.22     3272.13     29.66 o 
  -1   0   5      898.14      898.16      8.37 o 
   0   0   5      319.07      300.10      4.02 o 
   1   0   5       28.83       27.74      3.18 o 
   2   0   5       14.12       15.82      4.32 o 
   3   0   5        6.10        7.84      2.11 o 
   4   0   5      429.98      452.95     10.23 o 
   5   0   5        0.57       -0.86      3.39 o 
   6   0   5        2.83       -0.10      3.51 o 
  -6   1   5        0.17       -1.38      4.22 o 
  -5   1   5      117.36      122.30      8.93 o 
  -4   1   5      482.77      500.80      9.99 o 
  -3   1   5      283.41      283.91      4.58 o 
  -2   1   5      135.78      157.11      3.76 o 
  -1   1   5     9726.54     9091.26    102.98 o 
   0   1   5      914.20      913.46      8.67 o 
   1   1   5      351.01      318.93      9.26 o 
   2   1   5       48.69       52.00      4.13 o 
   3   1   5        8.41       10.49      3.64 o 
   4   1   5      157.27      170.14      6.28 o 
   5   1   5        0.54        4.64      3.07 o 
   6   1   5       25.01       38.21      5.35 o 
  -6   2   5        4.57        7.94      3.14 o 
  -5   2   5       34.61       43.68      4.93 o 
  -4   2   5      103.78       92.16      5.67 o 
  -3   2   5      553.47      587.87      6.70 o 
  -2   2   5     1570.32     1565.99     13.29 o 
  -1   2   5      238.77      269.16      4.00 o 
   0   2   5      374.63      389.69      9.05 o 
   1   2   5      130.46      131.09      5.53 o 
   2   2   5      354.36      359.60     10.45 o 
   3   2   5       74.28       65.99      5.33 o 
   4   2   5        4.13        4.11      3.35 o 
   5   2   5        7.65       10.43      4.87 o 
  -6   3   5       22.50       36.52      4.58 o 
  -5   3   5       30.20       25.52      3.58 o 
  -4   3   5        1.77       -2.71      1.81 o 
  -3   3   5       67.42       68.98      4.67 o 
  -2   3   5      245.49      242.99      6.62 o 
  -1   3   5       45.78       51.16      2.53 o 
   0   3   5       46.91       54.43      3.76 o 
   1   3   5      325.09      321.62      9.15 o 
   2   3   5      615.49      730.23     16.43 o 
   3   3   5      221.18      227.26      9.38 o 
   4   3   5       49.45       49.23      6.29 o 
   5   3   5        2.77        3.31      3.91 o 
  -6   4   5        2.64       -0.92      3.04 o 
  -5   4   5       72.28       74.67      7.03 o 
  -4   4   5      113.16      113.26      4.97 o 
  -3   4   5     1198.41     1206.53     19.05 o 
  -2   4   5      171.17      152.80      4.57 o 
  -1   4   5        7.28        6.17      1.44 o 
   0   4   5       17.33       16.10      2.86 o 
   2   4   5      504.65      507.33     13.37 o 
   3   4   5       56.82       56.40      5.41 o 
   4   4   5       13.83       10.24      4.30 o 
   5   4   5        1.93       -4.91      3.27 o 
  -6   5   5        6.40        0.89      2.89 o 
  -5   5   5       39.54       28.11      3.70 o 
  -4   5   5       78.09       79.53      4.33 o 
  -3   5   5       90.80       86.50      4.38 o 
  -2   5   5     1861.09     1791.08     21.89 o 
  -1   5   5      143.36      135.20      6.27 o 
   0   5   5       32.16       30.80      3.82 o 
   1   5   5       12.84        9.60      3.13 o 
   2   5   5        5.48        7.79      3.19 o 
   3   5   5       94.51      103.18      6.83 o 
   4   5   5        9.95        8.51      4.48 o 
   5   5   5        0.34       -1.52      3.74 o 
  -6   6   5       35.25       48.74      5.24 o 
  -5   6   5        2.43       -0.87      2.37 o 
  -4   6   5       47.32       42.64      3.88 o 
  -3   6   5      478.21      456.69      9.48 o 
  -1   6   5       64.30       53.47      2.83 o 
   0   6   5       16.47       20.46      3.60 o 
   1   6   5       64.36       58.62      4.77 o 
   2   6   5       30.09       29.34      4.87 o 
   3   6   5        2.90       -0.23      3.11 o 
   4   6   5        5.26        2.41      4.20 o 
  -6   7   5        1.84       -1.46      4.24 o 
  -5   7   5        0.73        0.27      2.29 o 
  -4   7   5       18.59       16.91      2.98 o 
  -3   7   5       53.87       49.25      3.68 o 
  -2   7   5       85.78       84.49      6.27 o 
  -1   7   5      242.90      231.84      5.92 o 
   0   7   5      123.23      122.57      4.74 o 
   1   7   5       11.69       16.72      3.82 o 
   2   7   5       66.52       62.66      5.82 o 
   3   7   5        5.38        3.29      4.13 o 
   4   7   5        1.26        3.82      3.91 o 
  -6   8   5        9.06        8.18      5.59 o 
  -5   8   5       10.12       13.58      3.38 o 
  -4   8   5      133.05      140.06      6.32 o 
  -3   8   5       74.30       70.78      6.70 o 
  -2   8   5       11.58        9.09      3.78 o 
  -1   8   5       15.12       16.51      2.68 o 
   0   8   5        7.69        4.18      2.23 o 
   1   8   5      189.24      184.29      6.45 o 
   2   8   5       33.54       38.56      4.38 o 
   3   8   5       20.95       21.47      4.14 o 
  -5   9   5       23.80       14.81      6.05 o 
  -4   9   5       91.00       90.05      8.27 o 
  -3   9   5      189.29      174.79     10.18 o 
  -2   9   5       41.48       31.40      5.57 o 
  -1   9   5        0.56       -1.42      3.11 o 
   0   9   5        7.07        8.21      6.82 o 
   1   9   5        0.27       -2.40      2.27 o 
   2   9   5       25.88       30.56      4.35 o 
   3   9   5        0.52        2.49      4.63 o 
  -5  10   5       18.03       18.86      6.25 o 
  -4  10   5       87.26       96.79      8.90 o 
  -3  10   5      145.11      165.37     10.67 o 
  -2  10   5       29.09       23.50      5.65 o 
  -1  10   5       50.44       47.07      6.58 o 
   0  10   5        0.83       -1.63      2.22 o 
   1  10   5        0.20       -1.00      2.54 o 
   2  10   5        0.25        0.19      2.91 o 
  -4  11   5       60.68       74.68      9.58 o 
  -3  11   5       47.55       60.74      8.97 o 
  -2  11   5       26.65       44.46      7.14 o 
  -1  11   5       14.63       18.10      5.28 o 
   0  11   5       79.68       78.19      4.94 o 
   1  11   5        0.79       -0.33      2.70 o 
  -3  12   5       27.46       50.38      8.10 o 
  -2  12   5       20.55       20.34      6.11 o 
  -1  12   5        3.73        4.56      4.57 o 
   0  12   5       13.92       17.73      5.94 o 
  -1 -12   6        9.35       17.33      6.05 o 
   0 -12   6        0.00       -4.91      3.48 o 
   1 -12   6        0.11       -4.81      3.60 o 
   2 -12   6       17.86       33.52      6.99 o 
  -2 -11   6        0.90        1.34      4.34 o 
  -1 -11   6        0.94       -0.51      3.80 o 
   0 -11   6        2.75       -0.80      3.39 o 
   1 -11   6        3.71        3.00      4.32 o 
   2 -11   6        2.01       -1.97      3.70 o 
   3 -11   6        3.89       -0.70      3.80 o 
   4 -11   6       17.39       15.85      6.19 o 
  -3 -10   6        0.00       -4.26      4.15 o 
  -2 -10   6       26.96       33.35      6.56 o 
  -1 -10   6        4.94        1.75      3.76 o 
   0 -10   6        0.28        0.27      3.10 o 
   1 -10   6      131.61      152.80      9.15 o 
   2 -10   6        2.53       -0.19      3.80 o 
   3 -10   6       24.88       31.35      4.58 o 
   4 -10   6       23.53       25.70      6.70 o 
  -3  -9   6        9.12       11.58      5.08 o 
  -2  -9   6       21.75       21.73      5.68 o 
  -1  -9   6        5.45       -1.65      2.82 o 
   0  -9   6      197.18      191.83      9.58 o 
   1  -9   6       26.76       37.42      5.96 o 
   2  -9   6      208.71      206.99      7.00 o 
   3  -9   6        0.48       -2.71      2.19 o 
   4  -9   6       54.19       60.50      7.72 o 
   5  -9   6        1.67       -0.37      4.65 o 
  -4  -8   6        4.87        6.15      4.79 o 
  -3  -8   6       26.80       36.71      6.44 o 
  -2  -8   6        9.11       14.35      4.61 o 
  -1  -8   6        0.94       -1.67      2.51 o 
   0  -8   6       10.99       13.67      4.17 o 
   1  -8   6      133.12      128.42      7.69 o 
   2  -8   6       80.50       87.20      4.44 o 
   3  -8   6       78.43       59.52      5.80 o 
   4  -8   6       19.35       14.71      3.46 o 
   5  -8   6       17.21       14.19      5.30 o 
  -4  -7   6        0.24       -1.27      4.07 o 
  -3  -7   6        0.00        2.06      3.45 o 
  -2  -7   6       33.09       39.21      5.88 o 
  -1  -7   6        0.72        2.34      2.82 o 
   0  -7   6        5.93        5.04      3.19 o 
   1  -7   6      105.58      109.78      4.45 o 
   2  -7   6        0.46       -3.00      2.03 o 
   3  -7   6        0.02       -2.24      1.65 o 
   4  -7   6        9.01        3.98      2.71 o 
   5  -7   6       28.37       39.44      5.03 o 
  -5  -6   6       18.81       29.18      6.21 o 
  -4  -6   6       16.59       12.61      4.63 o 
  -3  -6   6       12.01       16.92      4.48 o 
  -2  -6   6       39.13       41.35      5.51 o 
  -1  -6   6       66.15       67.51      5.18 o 
   0  -6   6      536.01      542.51     14.27 o 
   1  -6   6       21.01       11.56      2.26 o 
   2  -6   6      227.72      228.54      6.53 o 
   3  -6   6       23.14       27.04      3.59 o 
   4  -6   6       13.89       19.33      3.65 o 
   5  -6   6        1.48       -2.00      2.71 o 
  -5  -5   6       13.83        7.90      4.57 o 
  -4  -5   6        1.75       -2.24      2.86 o 
  -3  -5   6        1.89       -0.64      2.92 o 
  -2  -5   6        2.34       -0.43      2.32 o 
  -1  -5   6       88.91       73.37      5.24 o 
   0  -5   6      154.51      180.16      4.43 o 
   1  -5   6      313.79      282.93      6.81 o 
   2  -5   6       26.81       22.20      2.95 o 
   3  -5   6      469.44      454.28     10.12 o 
   4  -5   6       91.13       83.07      4.95 o 
   5  -5   6        3.79        7.77      4.91 o 
   6  -5   6        0.40        0.74      4.67 o 
  -5  -4   6        2.13        1.15      3.52 o 
  -4  -4   6       64.73       59.34      5.47 o 
  -3  -4   6      166.75      164.65      7.77 o 
  -2  -4   6       42.23       39.69      4.71 o 
  -1  -4   6     1244.65     1299.84     22.93 o 
   0  -4   6        6.14        8.78      1.51 o 
   1  -4   6      666.91      704.05     10.58 o 
   2  -4   6      127.26      119.33      4.60 o 
   3  -4   6        5.25       -0.22      1.86 o 
   4  -4   6       64.75       59.36      4.52 o 
   5  -4   6       34.71       47.15      7.24 o 
   6  -4   6        0.30       -1.81      4.07 o 
  -6  -3   6       51.13       45.48      7.90 o 
  -5  -3   6        0.33        3.99      3.08 o 
  -4  -3   6        2.93        5.31      3.19 o 
  -3  -3   6      275.75      274.43      9.40 o 
  -2  -3   6      200.36      201.06      7.44 o 
  -1  -3   6       16.63       11.08      2.53 o 
   0  -3   6     1227.58     1266.66     11.01 o 
   1  -3   6      174.51      173.94      3.38 o 
   2  -3   6       58.05       55.78      4.75 o 
   3  -3   6        0.07        0.38      1.73 o 
   4  -3   6       71.02       69.94      4.53 o 
   5  -3   6        3.06        0.99      3.52 o 
   6  -3   6        4.83        5.72      5.51 o 
  -6  -2   6       28.67       30.02      6.42 o 
  -5  -2   6      132.86      130.06      8.88 o 
  -4  -2   6       94.37       91.36      5.53 o 
  -3  -2   6       28.31       32.06      3.84 o 
  -2  -2   6       16.63       11.86      1.29 o 
  -1  -2   6        0.67        1.26      0.90 o 
   0  -2   6        9.62       16.83      1.33 o 
   1  -2   6      684.40      739.35      6.59 o 
   2  -2   6       63.58       57.02      3.19 o 
   3  -2   6       74.01       63.26      3.85 o 
   4  -2   6        1.38       -1.81      2.57 o 
   5  -2   6        3.28        2.02      4.13 o 
   6  -2   6        9.92       10.34      6.56 o 
  -6  -1   6        3.93        0.33      4.59 o 
  -5  -1   6        8.63        9.19      4.42 o 
  -4  -1   6        3.09       -0.29      3.90 o 
  -3  -1   6        4.43        5.00      1.27 o 
  -2  -1   6      644.06      666.52      9.32 o 
  -1  -1   6      927.09     1048.40      9.76 o 
   0  -1   6       51.78       75.77      2.14 o 
   1  -1   6       12.59       16.48      1.53 o 
   2  -1   6     1032.43     1031.03     11.48 o 
   3  -1   6      131.82      138.18     11.33 o 
   4  -1   6       14.47       14.16      4.96 o 
   5  -1   6       41.14       37.36      7.72 o 
   6  -1   6        4.54        3.14      3.60 o 
  -6   0   6        1.02       -3.66      3.35 o 
  -5   0   6       18.18       23.98      5.47 o 
  -4   0   6      346.16      369.38     12.47 o 
  -3   0   6       52.66       49.56      2.23 o 
  -2   0   6      982.42     1049.31     10.21 o 
  -1   0   6       23.91       24.58      1.43 o 
   0   0   6     2158.36     2160.31     17.27 o 
   1   0   6      328.85      355.44      6.85 o 
   2   0   6      145.08      151.50      3.98 o 
   3   0   6        2.27        2.97      2.02 o 
   4   0   6       78.52       98.70      5.62 o 
   5   0   6       32.02       42.87      7.24 o 
   6   0   6        1.57        0.18      3.70 o 
  -6   1   6        0.33       -4.99      3.33 o 
  -5   1   6       10.47        6.58      4.05 o 
  -4   1   6        6.55        6.05      4.52 o 
  -3   1   6      164.19      157.53      3.45 o 
  -2   1   6      353.42      347.32      8.29 o 
  -1   1   6        3.25        0.64      0.88 o 
   0   1   6     2848.02     2881.38     22.21 o 
   1   1   6     2242.61     2243.21     23.80 o 
   2   1   6      171.57      205.09      8.00 o 
   3   1   6      168.51      170.78      5.69 o 
   4   1   6      135.20      124.71      5.71 o 
   5   1   6       39.14       59.51     10.86 o 
  -6   2   6        3.03       -0.12      3.66 o 
  -5   2   6      157.24      166.59      6.45 o 
  -4   2   6      127.35      133.36      5.31 o 
  -3   2   6        0.23        0.56      1.65 o 
  -2   2   6        2.06        1.25      0.81 o 
  -1   2   6      186.14      189.35      4.32 o 
   0   2   6      712.44      747.38      9.95 o 
   1   2   6      982.38     1088.37     19.66 o 
   2   2   6      873.77      854.31     18.16 o 
   3   2   6       12.49       16.70      4.15 o 
   4   2   6       10.08       14.99      4.65 o 
   5   2   6       34.03       34.61      6.97 o 
  -6   3   6       21.73       19.40      5.60 o 
  -5   3   6       27.38       20.59      3.49 o 
  -4   3   6      134.33      150.78      5.66 o 
  -3   3   6      412.36      401.41      8.40 o 
  -2   3   6       73.42       76.13      4.57 o 
  -1   3   6      252.57      253.19      5.54 o 
   0   3   6      209.56      183.94      6.76 o 
   1   3   6      442.84      514.05     12.56 o 
   2   3   6       45.85       62.20      5.24 o 
   3   3   6      193.43      165.84      8.47 o 
   4   3   6        0.37       -0.43      3.52 o 
   5   3   6       17.75       15.42      5.37 o 
  -6   4   6        0.72        1.17      2.80 o 
  -5   4   6       95.28       96.91      5.13 o 
  -4   4   6       12.32       14.42      3.81 o 
  -3   4   6        4.11        3.95      4.20 o 
  -2   4   6        8.33       14.40      2.22 o 
  -1   4   6      152.17      153.68      4.52 o 
   0   4   6      214.08      205.09      7.53 o 
   1   4   6      180.77      199.71      7.77 o 
   2   4   6       11.45       19.91      4.09 o 
   3   4   6       33.67       56.92      6.66 o 
   4   4   6       10.83        2.98      4.30 o 
   5   4   6        0.20       -3.82      4.46 o 
  -6   5   6        2.35        0.83      2.70 o 
  -5   5   6       17.65       13.86      3.16 o 
  -4   5   6        5.90        1.03      1.98 o 
  -3   5   6       46.55       32.34      5.43 o 
  -2   5   6       46.29       48.23      3.16 o 
  -1   5   6      376.16      376.14     10.98 o 
   0   5   6      167.92      145.20      6.68 o 
   1   5   6      276.84      263.08      9.48 o 
   2   5   6      148.27      154.47      7.81 o 
   3   5   6       19.10       17.85      4.57 o 
   4   5   6        7.04       12.58      5.00 o 
  -6   6   6       60.92       73.54      5.44 o 
  -5   6   6       36.06       35.68     10.51 o 
  -4   6   6       45.01       35.60      3.78 o 
  -3   6   6       32.17       35.89      3.56 o 
  -2   6   6       28.58       23.26      4.34 o 
  -1   6   6       37.31       44.99      5.39 o 
   0   6   6      512.38      488.37     13.26 o 
   1   6   6       15.42       21.84      4.50 o 
   2   6   6       16.27       14.54      4.20 o 
   3   6   6        2.30       -2.18      2.94 o 
   4   6   6        0.09        1.75      4.26 o 
  -6   7   6        1.86        0.15      2.85 o 
  -5   7   6       88.10      105.47      5.69 o 
  -4   7   6       52.69       63.84      4.27 o 
  -3   7   6        1.15        0.31      2.03 o 
  -2   7   6        4.23       -2.26      2.43 o 
  -1   7   6       12.54       11.63      3.20 o 
   0   7   6        6.86        6.68      3.33 o 
   1   7   6       71.16       67.84      5.61 o 
   2   7   6        6.03       -0.62      3.41 o 
   3   7   6        9.64        9.69      4.91 o 
   4   7   6        0.00       -3.95      3.62 o 
  -6   8   6       11.74       15.15      6.48 o 
  -5   8   6       22.31       47.73      8.34 o 
  -4   8   6        9.64       14.36      3.31 o 
  -3   8   6        3.52       -1.09      2.90 o 
  -2   8   6        6.58        6.33      4.03 o 
  -1   8   6        4.26        0.48      1.89 o 
   0   8   6       37.62       33.33      3.70 o 
   1   8   6       20.08       25.23      5.16 o 
   2   8   6       53.87       54.12      6.13 o 
   3   8   6       18.80       14.13      5.16 o 
  -5   9   6        2.80        2.55      3.26 o 
  -4   9   6        2.69        2.51      4.48 o 
  -3   9   6       31.68       35.88      6.23 o 
  -2   9   6       49.46       45.69      6.58 o 
  -1   9   6       53.83       47.13      6.54 o 
   0   9   6        8.99        0.92      3.07 o 
   1   9   6        6.84        4.73      3.08 o 
   2   9   6        0.00        4.45      3.27 o 
   3   9   6       19.76       28.39      7.77 o 
  -5  10   6        8.88        6.76      5.86 o 
  -4  10   6        0.30        5.66      5.02 o 
  -3  10   6        0.02       -1.99      3.60 o 
  -2  10   6       92.43      103.78      8.14 o 
  -1  10   6      101.86       93.68      7.53 o 
   0  10   6       58.41       59.57      4.68 o 
   1  10   6       12.88       12.27      3.52 o 
   2  10   6       45.34       51.23      5.79 o 
  -4  11   6        2.56        3.58      4.89 o 
  -3  11   6        0.50        1.46      4.54 o 
  -2  11   6       10.49        6.79      4.79 o 
  -1  11   6       45.88       55.73      7.59 o 
   0  11   6       23.51       23.30      5.65 o 
   1  11   6        2.34        1.66      3.31 o 
  -3  12   6        0.01       -0.31      4.91 o 
  -2  12   6        0.81        1.36      4.32 o 
  -1  12   6        5.34        2.53      4.77 o 
   0  12   6        5.88        1.77      4.67 o 
   0 -12   7       22.37       19.93      5.80 o 
   1 -12   7       12.01       17.38      5.70 o 
   2 -12   7        5.72        0.60      4.59 o 
  -2 -11   7        7.95        4.83      4.89 o 
  -1 -11   7        7.58        6.93      4.81 o 
   0 -11   7        5.75        4.28      4.42 o 
   1 -11   7       42.50       50.83      7.86 o 
   2 -11   7        1.05       -1.81      3.95 o 
   3 -11   7        0.90       -3.06      3.95 o 
  -3 -10   7        4.83        0.49      4.73 o 
  -2 -10   7        4.28        3.64      4.24 o 
  -1 -10   7        7.85        5.92      4.28 o 
   0 -10   7        1.55       -1.54      3.25 o 
   1 -10   7        8.06        7.11      4.30 o 
   2 -10   7       34.37       28.83      6.25 o 
   3 -10   7        6.97        7.12      5.08 o 
   4 -10   7        0.89        1.56      3.06 o 
  -3  -9   7        4.96        0.06      4.77 o 
  -2  -9   7        8.20        0.90      3.43 o 
  -1  -9   7       28.13       21.74      5.31 o 
   0  -9   7        9.81       10.82      4.19 o 
   1  -9   7      101.65       89.12      7.20 o 
   2  -9   7      123.49      110.48      7.96 o 
   3  -9   7       19.61       26.11      3.91 o 
   4  -9   7       25.32       25.25      4.37 o 
  -4  -8   7        5.46        4.93      5.18 o 
  -3  -8   7        5.01        0.58      4.07 o 
  -2  -8   7       45.48       48.84      6.91 o 
  -1  -8   7      131.43      136.02      8.29 o 
   0  -8   7        4.62        1.81      3.35 o 
   1  -8   7        1.45       -1.69      2.88 o 
   2  -8   7      110.69      101.80      4.87 o 
   3  -8   7      138.61      138.37      6.19 o 
   4  -8   7        0.26        2.66      2.90 o 
   5  -8   7        6.65        4.54      5.16 o 
  -4  -7   7       19.22       21.18      6.02 o 
  -3  -7   7       31.32       30.14      5.96 o 
  -2  -7   7       93.76       87.76      6.89 o 
  -1  -7   7       64.85       67.03      5.80 o 
   0  -7   7      311.14      294.38     11.04 o 
   1  -7   7       46.16       48.96      3.39 o 
   2  -7   7       10.87        4.81      2.26 o 
   3  -7   7       10.96        7.38      2.64 o 
   4  -7   7       15.85       28.44      4.58 o 
   5  -7   7        9.27        7.70      3.33 o 
  -5  -6   7        7.13        9.81      5.35 o 
  -4  -6   7        0.55       -0.29      3.25 o 
  -3  -6   7       14.00       14.13      4.40 o 
  -2  -6   7       58.80       55.48      5.37 o 
  -1  -6   7       11.07        8.06      3.27 o 
   0  -6   7      110.92      109.95      6.60 o 
   1  -6   7      282.33      297.10      7.07 o 
   2  -6   7        2.43        1.11      1.81 o 
   3  -6   7        0.22       -1.28      1.88 o 
   4  -6   7       19.59       24.34      7.51 o 
   5  -6   7        0.01       -0.10      3.02 o 
  -5  -5   7        5.34        1.40      3.76 o 
  -4  -5   7        0.11       -3.74      2.49 o 
  -3  -5   7        2.00       -1.46      2.74 o 
  -2  -5   7       51.25       43.26      4.56 o 
  -1  -5   7      109.30       92.96      5.84 o 
   0  -5   7      247.90      225.52      5.14 o 
   1  -5   7       18.44       16.89      2.40 o 
   2  -5   7       98.43      113.50      4.88 o 
   3  -5   7      208.68      237.62      7.43 o 
   4  -5   7        2.93        1.23      2.63 o 
   5  -5   7        7.96       12.81      3.71 o 
  -5  -4   7        3.31        2.74      3.64 o 
  -4  -4   7        9.84        3.95      3.41 o 
  -3  -4   7       43.69       55.42      6.07 o 
  -2  -4   7      245.34      217.39      8.45 o 
  -1  -4   7      138.61      139.64      6.70 o 
   0  -4   7      172.85      171.41      3.26 o 
   1  -4   7       28.97       21.27      1.53 o 
   2  -4   7      125.00      109.75      4.65 o 
   3  -4   7       13.61        8.53      2.60 o 
   4  -4   7       86.32       96.53      5.40 o 
   5  -4   7       35.54       29.12      6.42 o 
  -6  -3   7        5.07        8.43      4.93 o 
  -5  -3   7        0.69       -0.60      3.78 o 
  -4  -3   7        1.75        5.22      3.15 o 
  -3  -3   7       61.10       63.03      4.87 o 
  -2  -3   7      587.22      595.23     13.96 o 
  -1  -3   7     1291.11     1336.61     14.29 o 
   0  -3   7      276.80      280.05      5.83 o 
   1  -3   7     1027.09     1043.85     12.24 o 
   2  -3   7        2.58        3.39      1.74 o 
   3  -3   7      105.29      116.70      5.35 o 
   4  -3   7        0.07       -0.25      2.33 o 
   5  -3   7        0.05       -2.10      3.99 o 
  -6  -2   7        0.11        4.22      4.89 o 
  -5  -2   7       15.00       17.89      5.16 o 
  -4  -2   7      142.44      143.65      5.41 o 
  -3  -2   7      224.53      230.48      6.37 o 
  -2  -2   7       24.39       21.93      2.03 o 
  -1  -2   7     1221.85     1219.13     11.38 o 
   0  -2   7     1141.09     1156.37     10.96 o 
   1  -2   7      118.59      135.40      3.42 o 
   2  -2   7       44.97       38.99      2.43 o 
   3  -2   7       43.80       43.00      4.20 o 
   5  -2   7       11.62       13.50      3.82 o 
  -6  -1   7        0.53        0.82      4.07 o 
  -5  -1   7        0.01       -3.33      3.58 o 
  -4  -1   7        6.27        3.86      2.14 o 
  -3  -1   7      261.78      262.31      4.83 o 
  -2  -1   7       50.29       55.70      2.53 o 
  -1  -1   7      152.16      158.37      3.35 o 
   0  -1   7     1452.86     1605.40     14.04 o 
   1  -1   7      217.04      206.77      3.76 o 
   2  -1   7      135.66      126.45      3.75 o 
   3  -1   7       11.50        4.27      3.15 o 
   4  -1   7       17.77       21.04      6.19 o 
   5  -1   7        2.94        3.40      2.98 o 
  -6   0   7        5.93        7.03      4.59 o 
  -5   0   7       12.80        2.82      4.09 o 
  -4   0   7       14.40        8.80      3.72 o 
  -3   0   7       61.49       52.96      2.32 o 
  -2   0   7        0.10       -0.91      0.83 o 
  -1   0   7      467.96      487.38      6.18 o 
   0   0   7        6.78        4.91      1.19 o 
   1   0   7      880.25      979.80     27.46 o 
   2   0   7        6.43        5.28      1.51 o 
   3   0   7      201.20      193.66      8.25 o 
   4   0   7      125.63      106.12      8.29 o 
   5   0   7        2.11        0.15      2.85 o 
  -6   1   7        3.55       -1.27      3.84 o 
  -5   1   7        8.57        7.77      4.24 o 
  -4   1   7       68.72       62.43      3.94 o 
  -3   1   7      258.41      275.47      4.81 o 
  -2   1   7      392.27      365.02      5.32 o 
  -1   1   7      603.33      582.97      7.99 o 
   0   1   7     1405.36     1529.15     13.79 o 
   1   1   7      202.43      181.37      5.25 o 
   2   1   7       52.08       55.09      4.65 o 
   3   1   7       60.45       49.99      5.30 o 
   4   1   7       31.18       29.32      6.03 o 
   5   1   7       28.08       33.81      6.64 o 
  -6   2   7        9.25        9.66      4.67 o 
  -5   2   7       88.74       98.42      6.35 o 
  -4   2   7       53.65       47.35      5.92 o 
  -3   2   7      319.76      317.84      7.40 o 
  -2   2   7      580.23      590.62      7.09 o 
  -1   2   7       89.58       71.82      2.41 o 
   0   2   7       44.72       59.13      2.28 o 
   1   2   7      571.30      605.43     13.90 o 
   2   2   7      150.70      154.61      7.59 o 
   3   2   7      136.37      148.32      8.18 o 
   4   2   7       27.93       37.92      6.48 o 
   5   2   7       47.70       52.09      7.75 o 
  -6   3   7        3.88       11.68      5.20 o 
  -5   3   7        0.38       -2.55      2.11 o 
  -4   3   7      172.76      168.62      6.09 o 
  -3   3   7       71.84       65.03      3.64 o 
  -2   3   7      738.32      751.98     11.47 o 
  -1   3   7     1331.53     1389.39     16.60 o 
   0   3   7      334.54      327.88      9.71 o 
   1   3   7       90.68      102.20      5.78 o 
   2   3   7       68.62       47.36      4.89 o 
   3   3   7       17.79       18.10      4.87 o 
   4   3   7        4.66        0.04      3.80 o 
  -6   4   7        0.62        1.61      3.03 o 
  -5   4   7        3.86       -1.77      2.21 o 
  -4   4   7       71.85       67.49      5.67 o 
  -3   4   7       52.52       51.70      4.08 o 
  -2   4   7        0.04        1.07      1.48 o 
  -1   4   7      698.31      688.72     10.78 o 
   0   4   7       77.09       81.37      5.18 o 
   1   4   7      109.84      115.61      6.33 o 
   2   4   7        6.73        8.60      3.64 o 
   3   4   7       26.35       20.81      4.94 o 
   4   4   7       10.27        3.62      4.44 o 
   5   4   7        0.31       -0.78      4.48 o 
  -6   5   7        5.46        9.23      3.93 o 
  -5   5   7       32.94       28.93      3.93 o 
  -4   5   7        7.31       10.02      2.91 o 
  -3   5   7       19.69       22.29      5.60 o 
  -2   5   7       16.24        7.96      2.83 o 
  -1   5   7       14.03       11.68      3.02 o 
   0   5   7      427.60      434.52     12.30 o 
   1   5   7       17.65       27.33      4.61 o 
   2   5   7        2.85        2.04      3.43 o 
   3   5   7       96.33       89.68      7.18 o 
   4   5   7        2.46        2.39      4.03 o 
  -6   6   7        4.05        3.29      5.03 o 
  -5   6   7        6.26        1.64      2.94 o 
  -4   6   7      161.10      161.85      6.23 o 
  -3   6   7      110.75      106.12      7.12 o 
  -2   6   7       69.05       62.69      4.17 o 
  -1   6   7       14.49       20.89      4.09 o 
   0   6   7       10.01       11.43      3.56 o 
   1   6   7       12.50       12.87      4.17 o 
   2   6   7       40.69       30.60      5.90 o 
   3   6   7        9.66        7.28      4.11 o 
   4   6   7        6.39       -0.93      4.15 o 
  -6   7   7        5.72        0.66      2.95 o 
  -5   7   7       24.89       25.34      4.13 o 
  -4   7   7       85.52       80.41      4.78 o 
  -3   7   7      202.63      216.90      7.04 o 
  -2   7   7       73.33       61.34      6.07 o 
  -1   7   7       23.56       10.36      3.91 o 
   0   7   7       22.38       24.65      4.83 o 
   1   7   7       37.05       46.94      6.21 o 
   2   7   7      116.90      133.43      8.39 o 
   3   7   7       12.71        5.94      4.54 o 
  -5   8   7       24.52       17.21      3.87 o 
  -4   8   7       20.61       23.95      5.13 o 
  -3   8   7      132.86      142.50      9.05 o 
  -2   8   7      255.62      255.72     11.47 o 
  -1   8   7       15.19        6.50      4.42 o 
   0   8   7       17.21        9.62      4.40 o 
   1   8   7      194.13      192.63      9.93 o 
   2   8   7        2.14        3.19      4.22 o 
   3   8   7       26.52       34.05      6.54 o 
  -5   9   7        2.35        0.42      2.90 o 
  -4   9   7        0.01        0.60      3.91 o 
  -3   9   7        1.11        2.78      4.03 o 
  -2   9   7       74.86       77.15      7.05 o 
  -1   9   7      153.38      151.38      9.07 o 
   0   9   7        6.44        2.54      2.84 o 
   1   9   7        7.28        5.46      3.31 o 
   2   9   7      119.28      111.13      6.21 o 
  -5  10   7        3.57       -1.44      4.89 o 
  -4  10   7       15.52       11.93      5.59 o 
  -3  10   7        9.00        0.56      4.65 o 
  -2  10   7       20.99       23.67      5.65 o 
  -1  10   7       36.89       41.87      6.62 o 
   0  10   7        0.00       -2.55      3.76 o 
   1  10   7        8.97        2.39      3.31 o 
   2  10   7       12.59       12.03      3.92 o 
  -4  11   7        0.59       -3.95      4.54 o 
  -3  11   7        1.21       -2.47      3.72 o 
  -2  11   7        1.26       -5.43      3.62 o 
  -1  11   7        0.04       -1.17      3.62 o 
   0  11   7        4.26        0.56      3.95 o 
   1  11   7       20.47       22.55      5.91 o 
  -2  12   7       10.52       11.04      5.43 o 
  -1  12   7        2.64       -0.21      3.85 o 
   1 -12   8        2.08        3.84      5.47 o 
  -1 -11   8        1.25       -1.36      3.39 o 
   0 -11   8       41.84       64.11      8.20 o 
   1 -11   8       12.45        5.80      4.85 o 
   2 -11   8        0.17        1.05      4.07 o 
   3 -11   8        6.77       -0.18      4.46 o 
  -2 -10   8        5.10        3.13      4.75 o 
  -1 -10   8        9.78        7.83      4.32 o 
   0 -10   8        0.19        1.81      3.47 o 
   1 -10   8       35.32       42.69      7.40 o 
   2 -10   8        3.39        0.55      3.89 o 
   3 -10   8        2.65        1.58      4.19 o 
  -3  -9   8        0.07       -0.04      4.44 o 
  -2  -9   8        5.79       -2.12      3.58 o 
  -1  -9   8        0.75       -2.30      3.29 o 
   0  -9   8        8.35        7.69      4.15 o 
   1  -9   8       10.09       14.06      4.75 o 
   2  -9   8       11.99       14.60      4.96 o 
   3  -9   8        1.37        2.78      2.90 o 
   4  -9   8        4.35        3.65      3.15 o 
  -4  -8   8        0.03       -6.34      4.22 o 
  -3  -8   8        0.71       -0.27      3.47 o 
  -2  -8   8       24.90       27.04      5.98 o 
  -1  -8   8        5.12        1.27      3.08 o 
   0  -8   8        0.72       -0.39      2.94 o 
   1  -8   8       19.18       18.71      4.93 o 
   2  -8   8       27.11       32.72      5.84 o 
   3  -8   8       86.06       93.46      5.55 o 
   4  -8   8        7.44        2.55      2.93 o 
  -4  -7   8        3.20        1.89      4.28 o 
  -3  -7   8       48.74       54.53      7.30 o 
  -2  -7   8        5.29        7.94      4.01 o 
  -1  -7   8      315.58      291.89     11.45 o 
   0  -7   8       24.66       23.07      4.93 o 
   1  -7   8       72.70       83.98      6.76 o 
   2  -7   8       44.07       48.52      3.74 o 
   3  -7   8       15.17       21.14      6.18 o 
   4  -7   8        8.01        8.77      3.48 o 
   5  -7   8        9.39       12.63      3.84 o 
  -5  -6   8        0.23       -5.28      3.91 o 
  -4  -6   8       35.03       32.55      6.27 o 
  -3  -6   8        5.04        0.95      3.37 o 
  -2  -6   8       41.77       41.50      6.05 o 
  -1  -6   8       11.73       13.30      3.89 o 
   0  -6   8       72.20       59.45      5.47 o 
   1  -6   8      291.73      281.91      7.06 o 
   2  -6   8        0.00       -0.09      1.94 o 
   3  -6   8       16.04       14.44      3.23 o 
   4  -6   8       19.63       15.53      3.76 o 
   5  -6   8        8.85       11.39      3.92 o 
  -5  -5   8        6.38       12.73      4.57 o 
  -4  -5   8        5.37        6.39      4.13 o 
  -3  -5   8      186.73      184.68      8.95 o 
  -2  -5   8       92.55       91.85      6.27 o 
  -1  -5   8        3.80        3.37      2.45 o 
   0  -5   8       20.58       27.37      1.76 o 
   1  -5   8       31.34       38.72      3.23 o 
   2  -5   8       46.70       50.92      3.76 o 
   3  -5   8       76.54       77.80      4.57 o 
   4  -5   8       34.11       39.30      4.80 o 
   5  -5   8        5.00        0.91      3.25 o 
  -4  -4   8        0.94        1.30      2.88 o 
  -3  -4   8       13.17       16.14      4.13 o 
  -2  -4   8      349.88      343.98     11.04 o 
  -1  -4   8      669.98      659.56     15.75 o 
   0  -4   8      153.85      138.68      2.79 o 
   1  -4   8      844.69      895.17     20.09 o 
   2  -4   8      196.70      198.02      6.51 o 
   3  -4   8       71.38       80.78      4.65 o 
   4  -4   8       13.01       12.05      3.30 o 
   5  -4   8       34.54       34.30      6.91 o 
  -6  -3   8        6.53        2.71      4.79 o 
  -5  -3   8        0.07       -0.86      3.47 o 
  -4  -3   8       74.58       78.73      4.56 o 
  -3  -3   8       69.56       58.32      6.39 o 
  -2  -3   8      160.80      148.74      8.14 o 
  -1  -3   8      338.26      348.67      5.15 o 
   0  -3   8      853.80      849.31      9.30 o 
   1  -3   8        7.16        6.40      1.12 o 
   2  -3   8      415.15      381.51      8.86 o 
   3  -3   8      300.73      264.19      9.41 o 
   4  -3   8        4.76       -0.29      2.42 o 
  -6  -2   8        3.35        0.21      4.30 o 
  -5  -2   8       41.93       49.39      7.46 o 
  -4  -2   8        2.58        1.72      2.16 o 
  -3  -2   8        8.15       10.20      6.08 o 
  -2  -2   8      407.31      443.47     10.39 o 
  -1  -2   8      256.17      247.64      4.92 o 
   0  -2   8      290.27      286.96      5.27 o 
   1  -2   8        2.36        1.97      0.81 o 
   2  -2   8      150.17      157.74      4.50 o 
   3  -2   8      379.58      343.29      7.31 o 
   4  -2   8        0.72        0.60      2.65 o 
   5  -2   8        8.34       13.62      6.91 o 
  -6  -1   8        0.01        2.12      4.36 o 
  -5  -1   8       30.89       30.50      6.05 o 
  -4  -1   8      174.17      184.18      9.89 o 
  -3  -1   8      138.72      128.87      4.64 o 
  -2  -1   8      432.34      422.51      6.07 o 
  -1  -1   8      171.37      187.49      4.07 o 
   0  -1   8        1.50        0.07      0.89 o 
   1  -1   8       29.40       25.43      2.03 o 
   2  -1   8       10.64       15.94      3.73 o 
   3  -1   8       40.52       51.83      3.86 o 
   4  -1   8      194.56      182.51      7.78 o 
   5  -1   8        0.73       -2.76      2.95 o 
  -6   0   8       17.85       17.81      6.13 o 
  -5   0   8        1.98       -3.00      3.78 o 
  -4   0   8       64.80       71.58      6.52 o 
  -3   0   8      247.44      236.44      4.73 o 
  -2   0   8      636.90      692.26      9.78 o 
  -1   0   8      563.57      578.52      7.23 o 
   0   0   8       56.19       52.01      2.13 o 
   1   0   8      227.26      242.46      6.26 o 
   2   0   8      441.26      442.95     11.12 o 
   3   0   8      116.22      113.12     10.33 o 
   4   0   8        4.15        8.85      2.96 o 
   5   0   8        2.06       -1.21      2.76 o 
  -6   1   8        0.11       -2.45      4.15 o 
  -5   1   8       46.93       55.54      7.53 o 
  -4   1   8       10.81        8.36      2.56 o 
  -3   1   8      129.92      132.61      4.82 o 
  -2   1   8      793.74      770.46      8.88 o 
  -1   1   8      250.49      254.52      6.23 o 
   0   1   8       51.82       61.54      2.38 o 
   1   1   8      242.45      212.00      9.68 o 
   2   1   8      117.03      105.39      6.42 o 
   3   1   8        2.09       -3.10      3.37 o 
   4   1   8      316.73      335.52     13.94 o 
   5   1   8        0.11        0.55      4.42 o 
  -6   2   8        3.11       -0.06      4.75 o 
  -5   2   8       10.92       13.35      4.81 o 
  -4   2   8        0.94       -2.01      2.34 o 
  -3   2   8       20.87       21.76      3.15 o 
  -2   2   8        1.32        0.70      0.98 o 
  -1   2   8     1162.74     1239.33     12.35 o 
   0   2   8      328.28      337.11      5.65 o 
   1   2   8       89.25       86.02      5.57 o 
   2   2   8        6.41        7.16      3.41 o 
   3   2   8        2.33       -4.01      3.13 o 
   4   2   8       21.31       45.71      7.42 o 
   5   2   8        9.02        7.36      4.83 o 
  -6   3   8       41.28       42.26      7.07 o 
  -5   3   8        2.18       -0.44      2.89 o 
  -4   3   8       41.78       51.47      4.11 o 
  -3   3   8      131.15      109.71      6.60 o 
  -2   3   8      124.54      111.38      4.36 o 
  -1   3   8        0.45       -0.31      2.55 o 
   0   3   8       97.23       90.70      5.68 o 
   1   3   8      279.59      277.70      9.95 o 
   2   3   8      300.99      309.10     11.35 o 
   3   3   8       30.71       22.83      5.43 o 
   4   3   8        1.21       -4.46      3.45 o 
   5   3   8        0.01        0.82      4.67 o 
  -6   4   8        8.18       13.82      5.04 o 
  -5   4   8      218.33      249.11      8.39 o 
  -4   4   8       47.12       48.92      3.99 o 
  -3   4   8        1.65       -0.06      1.98 o 
  -2   4   8        1.37        3.18      1.93 o 
  -1   4   8      272.16      276.43     10.71 o 
   0   4   8      131.46      126.73      6.77 o 
   2   4   8        0.00        3.00      3.78 o 
   3   4   8      105.57       90.79      7.53 o 
   4   4   8        1.82       -4.81      3.68 o 
  -6   5   8        3.15        3.83      3.22 o 
  -5   5   8        6.29        9.57      3.24 o 
  -4   5   8      221.79      234.07      7.50 o 
  -3   5   8      480.83      471.57     10.14 o 
  -2   5   8       50.77       53.03      3.64 o 
  -1   5   8      330.50      304.43     10.69 o 
   0   5   8      247.98      243.05      9.58 o 
   1   5   8        2.20        2.73      3.43 o 
   2   5   8       29.31       37.32      5.92 o 
   3   5   8       24.65       24.28      5.61 o 
   4   5   8        0.02       -5.64      3.76 o 
  -6   6   8       19.86       26.53      4.70 o 
  -5   6   8        0.57       -1.17      2.48 o 
  -4   6   8       11.24        8.21      3.85 o 
  -3   6   8      123.91      128.35      5.44 o 
  -2   6   8      197.05      185.89      6.38 o 
  -1   6   8      216.11      179.10      8.80 o 
   0   6   8      460.44      458.94     13.94 o 
   1   6   8        8.95        5.37      4.09 o 
   2   6   8       13.95       13.49      4.87 o 
   3   6   8        8.47        5.51      4.26 o 
   4   6   8        2.06        2.76      4.59 o 
  -6   7   8        2.90        4.30      3.33 o 
  -5   7   8        0.17       -1.18      2.81 o 
  -4   7   8       10.14        5.00      3.90 o 
  -3   7   8       33.21       36.06      4.88 o 
  -2   7   8      189.69      172.40      9.31 o 
  -1   7   8       78.95       82.15      7.07 o 
   0   7   8      287.53      281.92     11.60 o 
   1   7   8      518.68      524.05     16.24 o 
   2   7   8       38.80       45.49      6.99 o 
   3   7   8        2.35       -4.83      3.80 o 
  -5   8   8        3.79        0.40      2.76 o 
  -4   8   8       40.39       59.29      7.63 o 
  -3   8   8        4.34        1.11      3.60 o 
  -2   8   8       63.54       57.66      6.05 o 
  -1   8   8       44.37       40.49      6.13 o 
   0   8   8       78.14       74.93      6.95 o 
   1   8   8       40.99       50.73      6.99 o 
   2   8   8      113.36       99.89      8.00 o 
   3   8   8        7.12        5.80      5.28 o 
  -5   9   8       15.88       27.35      4.50 o 
  -4   9   8       37.24       22.48      6.31 o 
  -3   9   8        4.30        1.46      4.11 o 
  -2   9   8        3.28        9.95      4.54 o 
  -1   9   8       24.96       25.74      5.35 o 
   0   9   8       13.53        9.46      4.24 o 
   1   9   8       15.81       13.55      5.24 o 
   2   9   8       15.36       17.70      5.80 o 
  -4  10   8       21.30       25.11      7.07 o 
  -3  10   8       16.12        4.15      4.71 o 
  -2  10   8       33.21       34.05      6.74 o 
  -1  10   8       30.94       38.04      6.66 o 
   0  10   8        0.29       -3.72      3.25 o 
   1  10   8       23.69       24.35      4.57 o 
  -3  11   8       61.61       64.30      8.90 o 
  -2  11   8        4.58        4.44      4.56 o 
  -1  11   8       32.16       41.45      7.07 o 
   0  11   8       16.52       27.04      6.23 o 
  -1 -11   9        7.49        8.86      5.04 o 
   0 -11   9        6.20        4.81      4.79 o 
   1 -11   9       19.49       21.34      6.42 o 
   2 -11   9        0.44       -5.31      3.68 o 
  -2 -10   9       11.08       15.48      5.96 o 
  -1 -10   9        5.29        7.05      4.67 o 
   0 -10   9        9.54        7.05      4.52 o 
   1 -10   9       15.45        6.72      5.14 o 
   2 -10   9       23.33       29.26      6.91 o 
   3 -10   9        1.80        0.51      4.36 o 
  -3  -9   9       12.54       15.22      5.78 o 
  -2  -9   9        3.50        0.23      4.38 o 
  -1  -9   9        2.27       -2.08      3.50 o 
   0  -9   9        0.08       -0.74      3.39 o 
   1  -9   9        1.66        0.88      3.80 o 
   2  -9   9        0.15       -2.98      3.17 o 
   3  -9   9        0.00        3.27      4.46 o 
   4  -9   9        0.99       -0.35      3.02 o 
  -3  -8   9       11.16        8.29      4.96 o 
  -2  -8   9        1.84        4.52      3.93 o 
  -1  -8   9        6.93        4.32      4.15 o 
   0  -8   9        2.13       -0.23      3.21 o 
   1  -8   9       15.17       22.70      5.47 o 
   2  -8   9        5.10        6.76      4.40 o 
   3  -8   9       28.16       31.21      5.00 o 
   4  -8   9        3.78       -0.67      2.82 o 
  -4  -7   9        0.16        1.03      4.24 o 
  -3  -7   9       24.12       26.09      5.82 o 
  -2  -7   9       13.45       18.65      5.12 o 
  -1  -7   9       24.91       19.90      5.04 o 
   0  -7   9      206.48      223.60     10.63 o 
   1  -7   9       33.47       36.13      6.05 o 
   2  -7   9      173.29      204.84      6.98 o 
   3  -7   9       26.00       35.33      4.51 o 
   4  -7   9       14.21       12.73      3.68 o 
  -4  -6   9       23.66       27.47      5.88 o 
  -3  -6   9       10.51       10.55      4.34 o 
  -2  -6   9       56.46       53.15      6.40 o 
  -1  -6   9       10.47       10.22      3.91 o 
   0  -6   9      212.40      207.44      9.85 o 
   1  -6   9      324.49      329.99     12.77 o 
   2  -6   9       28.33       13.11      2.85 o 
   3  -6   9        4.83        8.31      3.07 o 
   4  -6   9       59.75       67.13      5.65 o 
   5  -6   9        0.47       -0.68      3.12 o 
  -4  -5   9       35.22       35.78      5.90 o 
  -3  -5   9      203.79      194.51      9.40 o 
  -2  -5   9       60.88       57.45      5.26 o 
  -1  -5   9      113.11       96.77      6.50 o 
   0  -5   9        2.61        7.77      2.04 o 
   1  -5   9      123.75      117.15      5.58 o 
   2  -5   9      264.38      239.06      7.28 o 
   3  -5   9        5.27        2.17      2.37 o 
   4  -5   9       27.65       35.48      7.81 o 
   5  -5   9        7.31        0.61      3.15 o 
  -5  -4   9        2.67        4.61      4.54 o 
  -4  -4   9       16.61       15.78      7.54 o 
  -3  -4   9      140.64      149.88      7.86 o 
  -2  -4   9      100.64       78.76      4.27 o 
  -1  -4   9        2.34        3.45      1.95 o 
   0  -4   9       18.23       18.90      2.53 o 
   1  -4   9        1.71        6.12      2.64 o 
   2  -4   9       56.72       70.91      3.71 o 
   3  -4   9        3.27        1.62      2.32 o 
   4  -4   9       44.04       59.34      5.77 o 
  -5  -3   9       16.19       19.27      5.65 o 
  -4  -3   9        1.66       -1.49      3.13 o 
  -3  -3   9       21.85       19.15      8.33 o 
  -2  -3   9       31.33       33.27      3.45 o 
  -1  -3   9        6.97        7.41      2.18 o 
   0  -3   9        4.60        3.00      1.27 o 
   1  -3   9      744.19      784.71      9.73 o 
   2  -3   9      207.70      209.66      5.36 o 
   3  -3   9      131.13      119.18      5.47 o 
   4  -3   9       51.36       56.50      4.31 o 
   5  -3   9       11.35        9.61      4.66 o 
  -6  -2   9        0.31       -0.90      4.65 o 
  -5  -2   9        7.54        7.65      4.73 o 
  -4  -2   9       60.80       60.93      6.54 o 
  -3  -2   9      145.77      137.34      5.29 o 
  -2  -2   9        5.58        2.98      3.47 o 
  -1  -2   9      490.73      486.24      6.76 o 
   0  -2   9        6.58        6.66      2.01 o 
   1  -2   9       17.57       19.24      2.02 o 
   2  -2   9      262.68      222.44      6.66 o 
   3  -2   9      136.70      145.45      4.93 o 
   4  -2   9        3.00        3.55      2.57 o 
   5  -2   9       17.03       17.43      8.23 o 
  -6  -1   9        0.19       -2.71      4.38 o 
  -5  -1   9       19.81       20.58      5.63 o 
  -4  -1   9        0.62        1.17      3.48 o 
  -3  -1   9      109.24       92.35      6.02 o 
  -2  -1   9      184.60      186.47      4.10 o 
  -1  -1   9        5.17        7.91      2.26 o 
   0  -1   9      739.11      695.90      8.88 o 
   1  -1   9      166.99      163.24      9.20 o 
   2  -1   9       30.15       20.26      3.37 o 
   3  -1   9      198.51      186.25      5.62 o 
   4  -1   9        0.00       -1.21      2.27 o 
   5  -1   9        5.06       -0.80      3.43 o 
  -6   0   9        0.43       -2.14      3.85 o 
  -5   0   9        1.96        7.40      4.34 o 
  -4   0   9      105.49      125.23      8.43 o 
  -3   0   9        0.58       -1.69      3.04 o 
  -2   0   9      584.76      576.25      7.69 o 
  -1   0   9       69.10       57.52      2.51 o 
   0   0   9      152.92      149.74      3.78 o 
   1   0   9      102.11       89.23      4.21 o 
   2   0   9        3.39       -0.34      2.03 o 
   3   0   9      149.69      181.22      9.50 o 
   4   0   9       49.38       54.37      7.05 o 
   5   0   9        2.48       -2.34      3.33 o 
  -6   1   9       15.35        9.13      5.45 o 
  -5   1   9        0.00       -2.84      3.13 o 
  -4   1   9        0.43       -1.81      2.76 o 
  -3   1   9       51.94       48.76      5.97 o 
  -2   1   9       36.38       33.67      2.17 o 
  -1   1   9        8.26        9.26      2.00 o 
   0   1   9       17.20       21.58      2.11 o 
   1   1   9        6.13       15.57      3.30 o 
   2   1   9       25.83       20.15      4.32 o 
   3   1   9       25.33       17.05      4.85 o 
   4   1   9       42.82       60.04      6.46 o 
   5   1   9        0.01       -3.54      3.68 o 
  -6   2   9       14.97       18.61      6.33 o 
  -5   2   9       13.90        6.11      4.36 o 
  -4   2   9       13.82        5.48      3.45 o 
  -3   2   9       35.84       26.76      5.95 o 
  -2   2   9      902.55      895.57     10.22 o 
  -1   2   9       36.51       36.41      2.23 o 
   0   2   9      910.37      918.86     10.72 o 
   1   2   9       16.68       15.57      3.72 o 
   2   2   9       12.95       10.03      3.82 o 
   3   2   9       12.93       10.38      4.42 o 
   4   2   9        0.40        0.86      3.80 o 
  -6   3   9       13.93        6.44      4.85 o 
  -5   3   9       86.05       94.18      7.79 o 
  -4   3   9      110.75       94.23      4.85 o 
  -3   3   9        0.93       -0.51      2.11 o 
  -2   3   9      435.96      398.65      8.54 o 
  -1   3   9     1223.61     1255.55     16.43 o 
   0   3   9        5.31        6.29      3.11 o 
   1   3   9       99.67       91.30      6.17 o 
   2   3   9      146.84      145.91      8.29 o 
   3   3   9        6.69        1.65      3.93 o 
   4   3   9        0.27       -4.09      3.52 o 
  -6   4   9        5.86        7.92      4.93 o 
  -5   4   9       65.33       66.75      4.99 o 
  -4   4   9       39.71       47.73      4.41 o 
  -3   4   9      318.09      291.30      7.90 o 
  -2   4   9       11.11       12.51      2.83 o 
  -1   4   9      459.73      460.55      9.33 o 
   0   4   9      213.17      231.33      9.34 o 
   1   4   9        1.49       -3.10      2.59 o 
   2   4   9       58.38       65.53      6.19 o 
   3   4   9       10.18        1.67      4.19 o 
   4   4   9       27.44       31.24      6.79 o 
  -6   5   9        0.12       -1.14      2.93 o 
  -5   5   9       13.26        8.74      3.27 o 
  -4   5   9        1.68       -0.23      2.43 o 
  -3   5   9        1.87        1.13      2.00 o 
  -2   5   9       30.52       40.24      3.98 o 
  -1   5   9      185.71      191.11      9.01 o 
   0   5   9      605.04      637.45     16.62 o 
   1   5   9       96.30       67.43      6.11 o 
   2   5   9        0.80       -3.48      2.88 o 
   3   5   9       37.76       39.75      6.60 o 
   4   5   9       10.47       14.39      6.11 o 
  -6   6   9        2.38        0.79      3.21 o 
  -5   6   9        1.66       -2.19      2.64 o 
  -4   6   9        0.15       -0.73      2.25 o 
  -3   6   9      184.04      191.87      6.85 o 
  -2   6   9        3.40        0.53      1.96 o 
  -1   6   9      747.06      758.03     19.14 o 
   0   6   9       58.82       89.57      6.97 o 
   2   6   9       48.79       59.67      7.83 o 
   3   6   9        0.12       -5.06      3.72 o 
  -5   7   9       39.02       28.77      7.54 o 
  -4   7   9        0.84        2.13      2.75 o 
  -3   7   9       35.57       45.88      4.63 o 
  -2   7   9      147.42      152.15      8.78 o 
  -1   7   9       11.92        7.51      3.85 o 
   0   7   9      403.34      407.33     14.27 o 
   1   7   9       14.80       26.38      5.98 o 
   2   7   9        2.81       -5.08      3.39 o 
   3   7   9        3.21        2.36      4.75 o 
  -5   8   9       19.22       15.85      4.11 o 
  -4   8   9      159.80      158.17      7.16 o 
  -3   8   9       49.48       51.92      7.59 o 
  -2   8   9       58.07       58.81      6.23 o 
  -1   8   9        7.90        8.58      3.80 o 
   0   8   9       18.06       14.87      4.75 o 
   1   8   9       50.41       52.72      7.16 o 
   2   8   9        2.63       -0.35      3.76 o 
  -5   9   9        7.64        4.05      3.52 o 
  -4   9   9       25.61       18.22      6.11 o 
  -3   9   9       43.50       47.01      7.57 o 
  -2   9   9      152.63      170.10     10.32 o 
  -1   9   9       28.16       22.23      5.37 o 
   0   9   9        3.66        4.85      4.05 o 
   1   9   9        4.98        9.83      4.87 o 
   2   9   9        3.46        2.18      4.52 o 
  -4  10   9       27.12       18.10      6.11 o 
  -3  10   9       29.97       34.90      6.99 o 
  -2  10   9        0.30       -1.19      3.56 o 
  -1  10   9       71.42       88.01      7.96 o 
   0  10   9        1.53       -1.52      3.95 o 
   1  10   9        0.21       -4.36      2.90 o 
  -3  11   9       18.28        9.17      5.20 o 
  -2  11   9        4.85        2.88      4.56 o 
  -1  11   9        0.14        1.42      4.24 o 
   1 -11  10        5.13        4.44      5.04 o 
  -1 -10  10        1.68        7.86      4.71 o 
   0 -10  10        1.96       -3.04      3.80 o 
   1 -10  10       39.12       62.66      8.72 o 
   2 -10  10       23.08       29.43      6.95 o 
  -2  -9  10        3.77        0.60      4.57 o 
  -1  -9  10       88.57       90.00      7.90 o 
   0  -9  10        0.10        3.66      4.11 o 
   1  -9  10        1.32       -3.64      2.80 o 
   2  -9  10       16.20       11.54      5.33 o 
   3  -9  10       11.47        7.24      4.81 o 
  -3  -8  10        6.30        0.95      4.22 o 
  -2  -8  10        0.17       -4.96      3.31 o 
  -1  -8  10        6.54        8.64      4.85 o 
   0  -8  10       86.17       83.77      7.34 o 
   1  -8  10        0.97       -3.29      2.55 o 
   2  -8  10       18.67       23.11      5.61 o 
   3  -8  10        2.36       -1.28      4.13 o 
   4  -8  10        0.22       -1.66      2.96 o 
  -4  -7  10       19.23       22.54      6.58 o 
  -3  -7  10        0.02        0.72      3.99 o 
  -2  -7  10        4.43        2.30      4.03 o 
  -1  -7  10      169.45      180.75      9.83 o 
   0  -7  10       32.84       46.72      6.85 o 
   1  -7  10        2.29       -0.06      3.25 o 
   2  -7  10        1.30       -2.55      3.11 o 
   3  -7  10       41.07       51.51      5.24 o 
   4  -7  10       33.57       41.19     11.14 o 
  -4  -6  10        5.14        5.28      4.48 o 
  -3  -6  10        1.09        2.39      3.47 o 
  -2  -6  10        7.26        4.36      4.01 o 
  -1  -6  10       14.10       23.54      5.43 o 
   0  -6  10      432.85      442.25     15.03 o 
   1  -6  10        0.94       -0.53      3.48 o 
   2  -6  10        4.25       -0.23      2.32 o 
   3  -6  10        3.44       -1.32      2.80 o 
   4  -6  10       18.14       16.60      4.07 o 
  -5  -5  10        7.69        6.91      5.63 o 
  -4  -5  10        3.77        2.48      2.99 o 
  -3  -5  10        3.16        4.36      2.58 o 
  -2  -5  10       59.00       58.92      4.09 o 
  -1  -5  10       17.98       10.42      2.59 o 
   0  -5  10      843.64      869.59     21.06 o 
   1  -5  10      170.48      152.09      4.44 o 
   2  -5  10        4.25       -0.28      1.41 o 
   3  -5  10        0.20       -1.64      3.39 o 
   4  -5  10       18.84       17.31      5.88 o 
  -5  -4  10        0.59       -1.64      4.34 o 
  -4  -4  10       42.00       46.90      4.60 o 
  -3  -4  10        0.01       -1.59      1.99 o 
  -2  -4  10       25.60       32.72      3.87 o 
  -1  -4  10        9.01       12.79      2.64 o 
   0  -4  10      267.81      241.26      6.46 o 
   1  -4  10      411.89      393.54      8.14 o 
   2  -4  10      118.97       97.53      3.74 o 
   3  -4  10        8.75        5.77      2.25 o 
   4  -4  10        0.76       -2.51      2.02 o 
   5  -4  10        0.04       -3.63      2.97 o 
  -5  -3  10       17.80       21.92      6.19 o 
  -4  -3  10        2.86        4.83      4.28 o 
  -3  -3  10       39.39       41.12      4.10 o 
  -2  -3  10        6.25        4.18      2.35 o 
  -1  -3  10       28.79       27.87      6.81 o 
   0  -3  10       41.34       38.17      2.96 o 
   1  -3  10        2.61        4.04      2.23 o 
   2  -3  10        1.31        5.33      2.00 o 
   3  -3  10        2.33        0.30      1.82 o 
   4  -3  10        0.10       -1.22      2.00 o 
   5  -3  10       16.54       12.47      6.95 o 
  -5  -2  10        0.41        1.56      3.84 o 
  -4  -2  10        2.50        2.12      4.07 o 
  -3  -2  10        9.25        7.33      3.58 o 
  -2  -2  10      192.66      192.34      6.08 o 
  -1  -2  10        9.91        8.40      2.52 o 
   0  -2  10       50.38       50.10      2.74 o 
   1  -2  10       45.38       44.83      4.38 o 
   2  -2  10       65.02       69.17      5.49 o 
   3  -2  10        5.02        1.80      1.84 o 
   4  -2  10       16.75       24.53      9.42 o 
   5  -2  10        8.61       10.49      3.70 o 
  -6  -1  10        0.06       -2.18      4.36 o 
  -5  -1  10       10.22       10.41      5.10 o 
  -4  -1  10        2.74       -1.05      3.41 o 
  -3  -1  10       31.23       36.63      7.79 o 
  -2  -1  10        3.27        5.81      2.09 o 
  -1  -1  10      840.56      853.15     10.48 o 
   0  -1  10        1.23       -0.74      1.22 o 
   1  -1  10       49.08       46.87      4.09 o 
   2  -1  10       10.37       -0.55      2.43 o 
   3  -1  10       67.70       78.30      4.85 o 
   4  -1  10        5.62       -0.16      3.39 o 
   5  -1  10        3.93        2.86      4.91 o 
  -6   0  10        6.63        7.32      5.30 o 
  -5   0  10        0.64       -2.32      3.43 o 
  -4   0  10       57.17       59.88      6.62 o 
  -3   0  10      223.95      237.34     10.65 o 
  -2   0  10        8.75       11.25      1.76 o 
  -1   0  10      105.34       89.41      3.46 o 
   0   0  10      133.81      113.81      3.45 o 
   1   0  10        2.85       -0.50      1.74 o 
   2   0  10      172.80      161.32      6.21 o 
   3   0  10        0.73        5.76      3.15 o 
   4   0  10       16.45        8.66      4.69 o 
  -6   1  10        0.37       -5.49      4.22 o 
  -5   1  10        0.03       -4.58      3.06 o 
  -4   1  10        7.66        6.79      4.30 o 
  -3   1  10      198.74      198.88      6.39 o 
  -2   1  10      506.49      505.83     18.09 o 
  -1   1  10        0.03       -1.41      1.15 o 
   0   1  10      131.49      119.09      4.61 o 
   1   1  10        5.09        0.29      1.81 o 
   2   1  10       28.68       22.72      4.81 o 
   3   1  10       52.57       49.60      5.66 o 
   4   1  10       14.75       20.89      5.33 o 
  -6   2  10       33.14       40.65      7.65 o 
  -5   2  10       31.62       26.51      5.90 o 
  -4   2  10        0.04       -1.77      3.27 o 
  -3   2  10      350.48      353.51     10.23 o 
  -2   2  10      310.36      311.67      7.64 o 
  -1   2  10      105.44      124.19      4.10 o 
   0   2  10        2.42        3.84      1.55 o 
   1   2  10       18.34       20.09      4.17 o 
   2   2  10       17.22        8.94      3.97 o 
   3   2  10        1.92        1.93      3.99 o 
   4   2  10        3.81        1.11      4.03 o 
  -6   3  10        0.38        0.91      4.83 o 
  -5   3  10       21.90       25.68      6.31 o 
  -4   3  10        1.79       -2.10      1.92 o 
  -3   3  10      108.53      106.04      5.09 o 
  -2   3  10      365.98      344.08      8.78 o 
  -1   3  10      207.13      218.03      9.22 o 
   0   3  10       91.10       72.87      5.47 o 
   1   3  10        1.90       -0.93      2.63 o 
   2   3  10      158.88      161.93      8.90 o 
   3   3  10        7.06        9.97      4.56 o 
   4   3  10        0.47        0.35      4.03 o 
  -6   4  10        2.57       -5.31      4.30 o 
  -5   4  10        8.53        9.27      3.20 o 
  -4   4  10       35.56       45.02      4.55 o 
  -3   4  10       18.59       15.64      4.09 o 
  -2   4  10     1125.59     1069.27     16.10 o 
  -1   4  10       35.27       38.67      3.81 o 
   0   4  10       65.78       76.51      5.96 o 
   1   4  10       99.35       82.17      6.40 o 
   2   4  10       26.15       20.42      5.02 o 
   3   4  10       55.82       65.27      7.96 o 
   4   4  10        0.09       -3.50      4.09 o 
  -6   5  10        4.10       -2.12      4.01 o 
  -5   5  10        3.73       -1.49      6.09 o 
  -4   5  10       34.88       38.19      4.34 o 
  -3   5  10      140.09      156.02      7.55 o 
  -2   5  10       27.81       22.50      3.31 o 
  -1   5  10      858.95      844.33     20.13 o 
   0   5  10        0.09       -0.51      3.21 o 
   1   5  10        3.36       -4.11      2.90 o 
   2   5  10       11.45        8.51      4.40 o 
   3   5  10        1.16        3.50      4.65 o 
  -5   6  10       42.96       40.32      6.72 o 
  -4   6  10        5.43        3.56      2.70 o 
  -3   6  10       21.77       30.30      3.87 o 
  -2   6  10       43.44       45.78      3.89 o 
  -1   6  10       22.68       25.66      4.77 o 
   0   6  10       64.78       64.32      6.05 o 
   1   6  10        0.09       -2.04      3.52 o 
   2   6  10        8.07        8.99      4.56 o 
   3   6  10        4.73        1.77      4.32 o 
  -5   7  10        2.91       -2.45      2.65 o 
  -4   7  10       14.65       18.36      4.17 o 
  -3   7  10       27.39       33.59      4.21 o 
  -2   7  10        9.22       10.63      4.11 o 
  -1   7  10        1.90       -1.07      2.37 o 
   0   7  10        4.06        6.29      3.72 o 
   1   7  10        7.82       16.68      4.83 o 
   2   7  10        0.68        1.07      3.97 o 
  -5   8  10       11.26        8.04      3.61 o 
  -4   8  10        3.22        4.78      3.14 o 
  -3   8  10       15.63       15.92      5.39 o 
  -2   8  10       30.25       43.82      6.83 o 
  -1   8  10        0.44       -1.85      2.98 o 
   0   8  10        0.01       -0.33      3.39 o 
   1   8  10        0.34       -0.35      3.62 o 
   2   8  10        0.24        0.41      4.17 o 
  -4   9  10       12.32        6.81      5.02 o 
  -3   9  10        6.88        7.26      5.12 o 
  -2   9  10       16.42       15.94      5.18 o 
  -1   9  10       11.59        7.71      4.50 o 
   0   9  10       11.84       18.40      5.28 o 
   1   9  10        2.89        0.88      3.85 o 
  -3  10  10        0.59        3.35      4.40 o 
  -2  10  10        3.22        3.43      4.30 o 
  -1  10  10        0.32        2.08      3.91 o 
   0  10  10        0.67        0.84      4.03 o 
  -1 -10  11        1.79       -3.04      3.37 o 
   0 -10  11        0.02       -2.28      3.85 o 
   1 -10  11       17.20       16.99      5.70 o 
  -2  -9  11       79.43       89.61      8.35 o 
  -1  -9  11        2.61        4.19      4.54 o 
   0  -9  11        9.10       14.07      5.31 o 
   1  -9  11        0.00       -0.88      4.05 o 
   2  -9  11       12.50       17.29      5.92 o 
  -3  -8  11        4.97        9.60      5.59 o 
  -2  -8  11        7.99       17.38      5.74 o 
  -1  -8  11      258.46      264.54     12.50 o 
   0  -8  11        0.89       -4.99      3.33 o 
   1  -8  11       10.28        7.12      4.22 o 
   2  -8  11       15.90       11.14      5.63 o 
   3  -8  11        4.33        1.73      4.65 o 
  -3  -7  11        0.16        3.97      4.42 o 
  -2  -7  11       10.05        4.63      4.17 o 
  -1  -7  11       59.50       73.59      7.07 o 
   0  -7  11      130.60      107.07      8.23 o 
   1  -7  11        0.25       -3.58      3.10 o 
   2  -7  11        1.06       -2.26      3.68 o 
   3  -7  11       38.69       48.25      5.31 o 
   4  -7  11        7.87        7.48      5.59 o 
  -4  -6  11        0.51       -2.77      3.11 o 
  -3  -6  11       10.20       11.21      3.43 o 
  -2  -6  11        0.23       -3.06      2.27 o 
  -1  -6  11       62.17       58.15      4.45 o 
   0  -6  11        4.99        0.43      3.85 o 
   1  -6  11       55.31       36.91      6.76 o 
   2  -6  11        8.34        2.75      1.75 o 
   3  -6  11        0.08       -2.54      1.96 o 
   4  -6  11        2.49        0.86      2.37 o 
  -4  -5  11        0.20       -3.26      3.54 o 
  -3  -5  11        7.30       10.23      3.00 o 
  -2  -5  11        6.78        4.64      2.81 o 
  -1  -5  11       31.06       40.07      4.62 o 
   0  -5  11       16.75       20.48      5.22 o 
   1  -5  11      125.54      159.65      9.71 o 
   2  -5  11       14.31       14.31      2.38 o 
   3  -5  11        0.70       -0.66      1.96 o 
   4  -5  11        0.01       -1.85      2.25 o 
  -5  -4  11        0.00       -5.76      4.81 o 
  -4  -4  11        1.93       -3.78      3.39 o 
  -3  -4  11       43.47       43.13      5.89 o 
  -2  -4  11       83.52       91.79      4.93 o 
  -1  -4  11        3.14        1.57      2.04 o 
   0  -4  11       66.12       79.46      6.76 o 
   1  -4  11        0.32       -3.41      2.39 o 
   2  -4  11        7.64       12.21      2.69 o 
   3  -4  11       95.67       93.76      4.20 o 
   4  -4  11        0.43       -0.03      2.36 o 
  -5  -3  11        3.38        6.91      5.14 o 
  -4  -3  11       50.15       59.32      8.41 o 
  -3  -3  11       12.72       16.12      4.24 o 
  -2  -3  11      323.42      310.31      8.26 o 
  -1  -3  11       33.22       30.90      4.61 o 
   0  -3  11        1.89       -3.37      2.25 o 
   1  -3  11       14.30       15.96      2.94 o 
   2  -3  11       30.70       33.39      3.84 o 
   3  -3  11        7.74        8.49      2.43 o 
   4  -3  11       12.63       18.88      4.10 o 
  -5  -2  11        0.78        6.27      4.93 o 
  -4  -2  11        2.76        7.30      4.61 o 
  -3  -2  11       23.03       25.44      3.51 o 
  -2  -2  11        5.59        2.38      2.11 o 
  -1  -2  11      137.08      120.44      4.88 o 
   0  -2  11        1.68       -0.68      1.33 o 
   1  -2  11       95.25       93.74      4.61 o 
   2  -2  11       81.53       70.18      4.41 o 
   3  -2  11       47.30       36.22      4.44 o 
   4  -2  11       38.38       48.60      5.12 o 
  -5  -1  11       14.92        3.56      4.79 o 
  -4  -1  11        0.08        6.56      5.04 o 
  -3  -1  11       14.47       13.10      4.56 o 
  -2  -1  11       24.76       31.88      3.69 o 
  -1  -1  11        0.63       -0.82      1.34 o 
   0  -1  11      233.71      245.74      5.18 o 
   1  -1  11       59.70       58.62      3.83 o 
   2  -1  11      203.25      205.53      7.07 o 
   3  -1  11       11.34       11.84      3.24 o 
   4  -1  11        3.65        3.19      4.09 o 
  -5   0  11       55.22       62.00      8.58 o 
  -4   0  11      307.96      307.70     13.55 o 
  -3   0  11        0.23       -1.42      3.66 o 
  -2   0  11        2.19        2.85      1.49 o 
  -1   0  11       48.81       45.12      2.53 o 
   0   0  11        4.65        3.37      1.80 o 
   1   0  11      275.10      257.69     11.33 o 
   2   0  11       34.82       35.87      5.23 o 
   3   0  11        1.34        0.91      3.19 o 
   4   0  11        0.87       -1.52      3.70 o 
  -5   1  11       35.13       38.10      7.11 o 
  -4   1  11      201.09      203.35     11.06 o 
  -3   1  11      801.25      831.85     21.12 o 
  -2   1  11        0.12        0.65      1.51 o 
  -1   1  11      106.06       91.05      3.40 o 
   0   1  11        8.79        6.92      1.71 o 
   1   1  11        2.28        1.85      2.21 o 
   2   1  11       56.50       53.24      5.43 o 
   3   1  11        0.13       -0.33      3.62 o 
   4   1  11        2.05       -0.70      4.36 o 
  -5   2  11        0.32        2.34      3.99 o 
  -4   2  11        5.43        0.91      3.76 o 
  -3   2  11      508.74      521.23     10.94 o 
  -2   2  11      265.12      271.18      7.32 o 
  -1   2  11        2.05        4.49      1.74 o 
   0   2  11      519.48      513.71     10.37 o 
   1   2  11        0.08       -3.64      2.55 o 
   2   2  11        4.47        4.75      3.47 o 
   3   2  11        7.16        3.17      3.84 o 
   4   2  11        2.13        8.66      4.69 o 
  -5   3  11        1.63       -2.34      4.24 o 
  -4   3  11       20.07       22.41      3.81 o 
  -3   3  11       15.94        8.46      2.69 o 
  -2   3  11      412.46      395.24     12.75 o 
  -1   3  11        4.12        4.52      2.25 o 
   0   3  11        1.59       -1.75      2.61 o 
   1   3  11      204.06      190.54      9.09 o 
   2   3  11        9.02       12.09      4.20 o 
   3   3  11       11.97        8.97      4.67 o 
   4   3  11        8.76        6.79      4.63 o 
  -5   4  11        1.69       -2.86      3.82 o 
  -4   4  11        0.30       -2.97      2.28 o 
  -3   4  11       20.54       19.75      3.26 o 
  -2   4  11       17.08       11.97      2.73 o 
  -1   4  11       88.07       90.29      4.45 o 
   0   4  11      134.71      154.96      8.25 o 
   1   4  11       35.62       35.02      5.65 o 
   2   4  11        9.62        9.83      4.07 o 
   3   4  11        2.50       -0.74      4.36 o 
  -5   5  11       12.75       13.19      3.99 o 
  -4   5  11       27.99       30.08      4.12 o 
  -3   5  11        0.13        0.99      2.13 o 
  -2   5  11       20.73       19.21      3.40 o 
  -1   5  11        1.66        0.95      2.88 o 
   0   5  11        0.06       -0.76      2.84 o 
   1   5  11       13.09       15.89      4.67 o 
   2   5  11        0.41       -0.08      3.54 o 
   3   5  11        4.92       -0.64      4.03 o 
  -5   6  11       10.32       10.21      3.57 o 
  -4   6  11       59.43       61.89      5.27 o 
  -3   6  11       17.04       16.36      3.36 o 
  -2   6  11        4.25        9.69      3.82 o 
  -1   6  11       15.60       16.68      4.40 o 
   0   6  11        0.44       -2.51      2.61 o 
   1   6  11        9.77       12.32      4.57 o 
   2   6  11       10.32        2.73      4.48 o 
  -5   7  11        0.14       -2.57      2.71 o 
  -4   7  11       25.14       31.27      4.55 o 
  -3   7  11       45.12       44.49      8.41 o 
  -2   7  11        0.07       -4.67      3.11 o 
  -1   7  11       85.29       77.30      6.72 o 
   0   7  11        9.18        5.41      3.84 o 
   1   7  11        0.01       -2.78      3.62 o 
   2   7  11        1.14        1.69      4.73 o 
  -4   8  11        9.98        7.19      3.53 o 
  -3   8  11       10.07        6.23      4.44 o 
  -2   8  11        0.19       -1.83      3.45 o 
  -1   8  11        0.07       -3.97      2.71 o 
   0   8  11       31.48       35.49      6.68 o 
   1   8  11        1.97       -2.92      3.68 o 
  -4   9  11        7.13        6.77      5.57 o 
  -3   9  11       20.80       18.14      5.98 o 
  -2   9  11        1.24       -1.89      3.48 o 
  -1   9  11       14.38       14.99      5.12 o 
   0   9  11       18.13       22.23      5.76 o 
  -2  10  11        3.20        4.36      5.02 o 
  -1  10  11        2.28        5.74      4.63 o 
  -1  -9  12       10.55       -0.74      4.26 o 
   0  -9  12        5.43       -2.30      4.13 o 
   1  -9  12        0.14       -3.13      3.62 o 
   2  -9  12       10.84        8.92      5.35 o 
  -2  -8  12       22.70       21.66      4.03 o 
  -1  -8  12        1.79       -0.06      4.52 o 
   0  -8  12        0.31       -1.87      3.31 o 
   1  -8  12       35.85       43.20      7.51 o 
   2  -8  12        0.51       -3.25      4.63 o 
  -3  -7  12       10.21        9.94      4.34 o 
  -2  -7  12        5.31        2.81      2.83 o 
  -1  -7  12       39.61       39.85      6.95 o 
   0  -7  12        0.04       -3.85      2.57 o 
   1  -7  12        0.75       -1.81      3.41 o 
   2  -7  12       14.81       16.27      5.66 o 
   3  -7  12        5.72        5.98      5.26 o 
  -3  -6  12        5.51        4.33      3.00 o 
  -2  -6  12        0.30       -2.79      4.49 o 
  -1  -6  12       15.52       19.06      5.57 o 
   0  -6  12        2.01       -4.20      2.80 o 
   1  -6  12        4.93        4.91      4.30 o 
   2  -6  12        0.51       -1.09      3.31 o 
   3  -6  12        9.23       12.46      3.42 o 
  -4  -5  12        0.16       -3.13      3.91 o 
  -3  -5  12       39.73       47.70      8.08 o 
  -2  -5  12        7.13        6.70      3.08 o 
  -1  -5  12        0.21       -3.16      2.11 o 
   0  -5  12        6.48        4.71      3.93 o 
   1  -5  12       15.01       13.80      5.18 o 
   2  -5  12       20.99       22.01      4.60 o 
   3  -5  12       23.82       38.50      3.92 o 
   4  -5  12        8.48       11.26      2.90 o 
  -4  -4  12        3.11       -1.79      4.09 o 
  -3  -4  12        6.17        3.98      2.85 o 
  -2  -4  12        9.41        6.45      3.57 o 
  -1  -4  12       14.45       14.25      2.96 o 
   0  -4  12        7.50        3.11      3.62 o 
   1  -4  12        5.75        1.01      2.13 o 
   2  -4  12       11.99        9.76      2.98 o 
   3  -4  12       39.16       44.34      5.35 o 
   4  -4  12       17.14       12.70      3.06 o 
  -5  -3  12        2.33        1.56      5.12 o 
  -4  -3  12       20.94       18.55      5.90 o 
  -3  -3  12        8.74        9.42      3.02 o 
  -2  -3  12        0.09       -1.13      2.18 o 
  -1  -3  12      284.71      302.14      8.08 o 
   0  -3  12        1.20       -3.64      3.29 o 
   1  -3  12       16.37       24.15      3.36 o 
   2  -3  12       28.68       37.05      4.22 o 
   3  -3  12       29.76       25.09      6.12 o 
   4  -3  12       16.53       22.62      3.66 o 
  -5  -2  12      111.13      108.04      9.79 o 
  -4  -2  12        1.38        0.99      4.17 o 
  -3  -2  12        5.76        4.32      4.03 o 
  -2  -2  12      189.99      206.94      6.75 o 
  -1  -2  12       30.66       33.90      3.86 o 
   0  -2  12      275.49      283.06      7.46 o 
   1  -2  12       39.93       34.63      3.92 o 
   2  -2  12        0.13       -0.07      2.35 o 
   3  -2  12        0.19       -0.22      2.34 o 
   4  -2  12       22.59       31.32      6.17 o 
  -5  -1  12       58.00       87.47     10.41 o 
  -4  -1  12      272.30      315.89     14.23 o 
  -3  -1  12        4.94        6.35      4.34 o 
  -2  -1  12        3.30        2.06      2.22 o 
  -1  -1  12      404.76      398.30      7.07 o 
   0  -1  12       30.36       42.75      4.03 o 
   1  -1  12       16.21       15.11      2.78 o 
   2  -1  12        5.76        7.41      2.85 o 
   3  -1  12       13.15       16.99      5.02 o 
   4  -1  12        4.57       -0.51      3.97 o 
  -5   0  12       55.62       62.33      8.84 o 
  -4   0  12      103.79      129.20      9.62 o 
  -3   0  12      102.97      106.62      7.88 o 
  -2   0  12        2.40       -1.72      1.91 o 
  -1   0  12       56.03       58.07      3.01 o 
   0   0  12       68.24       64.91      3.15 o 
   1   0  12       65.37       54.60      5.31 o 
   2   0  12        7.73        7.68      3.04 o 
   3   0  12        0.41       -1.67      3.33 o 
   4   0  12        3.43        1.62      4.13 o 
  -5   1  12        0.74        0.86      4.59 o 
  -4   1  12        7.43        0.78      3.85 o 
  -3   1  12       44.83       56.07      6.11 o 
  -2   1  12       14.67       10.86      2.47 o 
  -1   1  12        3.59        0.39      1.52 o 
   0   1  12      179.66      174.95      4.84 o 
   1   1  12        0.02       -1.58      2.17 o 
   2   1  12        0.30        4.20      3.33 o 
   3   1  12       50.89       47.27      7.01 o 
   4   1  12        0.03       -5.78      3.85 o 
  -5   2  12        7.67        6.02      5.12 o 
  -4   2  12       11.51       -3.17      3.62 o 
  -3   2  12       36.81       41.27      4.21 o 
  -2   2  12        2.52        5.18      2.13 o 
  -1   2  12      143.27      132.67      4.92 o 
   0   2  12        7.60        6.34      2.40 o 
   1   2  12        1.66       -0.21      2.57 o 
   2   2  12        0.00       -1.28      3.15 o 
   3   2  12        0.06        3.47      4.13 o 
  -5   3  12       17.12       14.44      5.88 o 
  -4   3  12       21.06       16.64      5.53 o 
  -3   3  12        1.07       -3.59      2.39 o 
  -2   3  12       26.37       39.35      3.82 o 
  -1   3  12        3.44        3.67      2.26 o 
   0   3  12       51.62       44.81      4.98 o 
   1   3  12        8.15       10.03      4.11 o 
   2   3  12        0.30       -0.04      3.48 o 
   3   3  12       22.91       26.09      6.21 o 
  -5   4  12       37.04       48.90      7.96 o 
  -4   4  12       18.63       25.00      3.97 o 
  -3   4  12        9.36        4.48      2.69 o 
  -2   4  12       47.01       45.43      3.98 o 
  -1   4  12        0.01       -1.93      1.65 o 
   0   4  12        8.57        6.95      3.84 o 
   1   4  12        8.18        9.83      4.13 o 
   2   4  12       15.16       19.06      5.43 o 
   3   4  12        4.93        6.93      4.79 o 
  -5   5  12       11.84        7.85      4.73 o 
  -4   5  12        5.77        6.35      3.14 o 
  -3   5  12        6.99        3.13      2.65 o 
  -2   5  12       39.03       30.03      3.75 o 
  -1   5  12        3.43        6.44      3.80 o 
   0   5  12        5.40       -0.68      3.19 o 
   1   5  12       28.01       27.43      5.80 o 
   2   5  12       13.49       19.00      5.68 o 
  -5   6  12        8.51       11.97      3.74 o 
  -4   6  12       22.53       19.12      4.50 o 
  -3   6  12       11.71        7.89      3.02 o 
  -2   6  12        0.50       -3.48      3.02 o 
  -1   6  12      121.08      105.14      7.75 o 
   0   6  12       13.81       12.81      4.57 o 
   1   6  12       18.79       24.72      5.86 o 
   2   6  12       21.21       27.55      6.77 o 
  -4   7  12       63.49       77.48      7.28 o 
  -3   7  12        9.36        1.88      2.67 o 
  -2   7  12        9.92        6.35      4.13 o 
  -1   7  12        0.07       -1.48      2.67 o 
   0   7  12        6.51        0.68      3.93 o 
   1   7  12        1.82       -1.77      4.30 o 
  -4   8  12       18.63       27.19      4.69 o 
  -3   8  12       65.69       68.82      7.61 o 
  -2   8  12        1.31       -4.28      3.58 o 
  -1   8  12        1.87        2.02      3.66 o 
   0   8  12       14.98       21.96      6.19 o 
   1   8  12       20.76       11.56      5.55 o 
  -3   9  12       73.63       91.67      8.86 o 
  -2   9  12        5.93        6.42      4.85 o 
  -1   9  12        1.23        0.76      4.44 o 
  -1  -8  13        2.00       -6.02      4.01 o 
   0  -8  13       10.39       11.64      5.43 o 
   1  -8  13       11.48       14.58      5.86 o 
   2  -8  13        1.75       -1.65      4.57 o 
  -2  -7  13        0.45       -2.90      3.87 o 
  -1  -7  13        1.05       -2.98      4.38 o 
   0  -7  13        0.38       -4.79      3.19 o 
   1  -7  13        9.13       11.93      5.31 o 
   2  -7  13       17.14       23.63      6.89 o 
  -3  -6  13        0.31        0.01      3.09 o 
  -2  -6  13       33.16       38.01      4.79 o 
  -1  -6  13        8.14        0.33      4.20 o 
   0  -6  13        0.48       -4.52      3.50 o 
   1  -6  13        4.93        6.29      4.69 o 
   2  -6  13        1.62        0.29      4.83 o 
   3  -6  13        4.49        2.52      2.49 o 
  -3  -5  13        3.94        3.68      3.34 o 
  -2  -5  13        5.27        0.29      2.82 o 
  -1  -5  13        2.55       -2.37      3.31 o 
   0  -5  13        1.74       -5.05      3.37 o 
   1  -5  13       29.44       39.58      7.53 o 
   2  -5  13       20.00       21.76      6.37 o 
   3  -5  13        0.41        1.58      2.38 o 
  -4  -4  13        1.90       -0.04      4.42 o 
  -3  -4  13       25.52       36.70      6.39 o 
  -2  -4  13       22.16       24.57      3.83 o 
  -1  -4  13        0.08       -2.41      3.37 o 
   0  -4  13        2.70        0.23      3.74 o 
   1  -4  13        6.99        2.37      4.50 o 
   2  -4  13        9.01       12.62      4.09 o 
   3  -4  13       46.15       59.07      5.74 o 
  -4  -3  13        4.09        5.74      4.98 o 
  -3  -3  13        0.33       -2.14      3.91 o 
  -2  -3  13      133.98      135.78      5.96 o 
  -1  -3  13        9.81       10.35      2.91 o 
   0  -3  13       42.56       60.21      7.88 o 
   1  -3  13       42.71       49.40      4.78 o 
   2  -3  13       12.43       12.57      3.66 o 
   3  -3  13        5.28        6.09      3.34 o 
  -4  -2  13       20.53       31.58      7.30 o 
  -3  -2  13       21.12       19.74      5.22 o 
  -2  -2  13        0.95       -3.01      2.11 o 
  -1  -2  13       63.83       57.47      5.09 o 
   0  -2  13        3.16       -2.78      3.29 o 
   1  -2  13       17.78       28.61      3.95 o 
   2  -2  13       74.29       69.26      4.80 o 
   3  -2  13        0.11       -2.74      2.53 o 
  -5  -1  13       30.98       32.72      7.88 o 
  -4  -1  13        3.40        8.20      4.81 o 
  -3  -1  13        9.46        5.18      3.95 o 
  -2  -1  13       21.93       23.31      3.50 o 
  -1  -1  13       45.13       54.00      7.29 o 
   0  -1  13        9.03       14.73      2.96 o 
   1  -1  13       18.23       21.13      3.54 o 
   2  -1  13       53.67       56.35      5.02 o 
   3  -1  13        0.00       -3.78      3.29 o 
  -5   0  13        0.34       -2.80      4.73 o 
  -4   0  13        0.23       -6.07      4.22 o 
  -3   0  13        2.04       -1.93      3.06 o 
  -2   0  13       32.88       22.74      5.02 o 
  -1   0  13        6.29        5.98      1.88 o 
   0   0  13        1.61       -1.71      2.01 o 
   1   0  13        1.93        2.71      2.71 o 
   2   0  13       79.61       72.14      5.06 o 
   3   0  13        8.89        6.44      4.36 o 
  -5   1  13        1.36       -3.06      4.48 o 
  -4   1  13       10.11        0.29      4.65 o 
  -3   1  13       38.54       53.48      6.97 o 
  -2   1  13        0.07       -4.17      3.08 o 
  -1   1  13        0.03       -1.46      1.46 o 
   0   1  13       28.10       44.68      3.39 o 
   1   1  13       35.29       42.61      4.55 o 
   2   1  13        8.80       12.09      4.34 o 
   3   1  13        2.33        2.12      3.70 o 
  -5   2  13        0.14       -1.81      4.71 o 
  -4   2  13        4.14       -5.64      3.76 o 
  -3   2  13        1.07       -1.77      3.48 o 
  -2   2  13        6.96        9.87      2.64 o 
  -1   2  13        2.88        3.89      1.84 o 
   0   2  13       16.76       19.34      3.29 o 
   1   2  13        3.76        7.24      4.28 o 
   2   2  13       11.11       13.32      5.10 o 
   3   2  13       12.24       14.58      5.63 o 
  -5   3  13        1.20        1.54      4.69 o 
  -4   3  13        0.21       -4.67      3.78 o 
  -3   3  13        1.00       -3.04      2.02 o 
  -2   3  13        6.20        5.85      2.38 o 
  -1   3  13        9.63        4.50      2.39 o 
   0   3  13       17.83       23.81      5.18 o 
   1   3  13       35.00       33.76      5.96 o 
   2   3  13       24.69       23.30      5.76 o 
   3   3  13       19.07       25.05      6.35 o 
  -5   4  13        7.80        6.62      4.93 o 
  -4   4  13        9.14        9.64      4.59 o 
  -3   4  13        3.23        0.40      2.45 o 
  -2   4  13       36.46       43.83      4.44 o 
  -1   4  13       62.18       51.61      6.64 o 
   0   4  13       37.52       38.08      6.35 o 
   1   4  13       41.90       53.75      7.26 o 
   2   4  13        1.21        4.87      4.48 o 
  -4   5  13       24.00       22.54      4.15 o 
  -3   5  13       15.11       17.08      8.36 o 
  -2   5  13        8.99        7.08      2.85 o 
  -1   5  13       53.46       66.36      7.86 o 
   0   5  13       63.77       54.84      6.27 o 
   1   5  13       41.49       34.36      6.48 o 
   2   5  13       18.86       16.78      5.66 o 
  -4   6  13       71.90       71.12      5.36 o 
  -3   6  13       14.78       10.04      4.16 o 
  -2   6  13        1.47        1.17      3.62 o 
  -1   6  13       17.76       14.68      4.85 o 
   0   6  13        0.98       -5.02      3.35 o 
   1   6  13        1.00       -0.91      3.76 o 
  -4   7  13       12.67       14.93      4.26 o 
  -3   7  13       21.29       26.47      4.49 o 
  -2   7  13        0.68        0.06      3.70 o 
  -1   7  13       60.00       61.34      6.93 o 
   0   7  13        5.03        7.09      4.65 o 
   1   7  13       14.23        6.33      4.77 o 
  -3   8  13       53.40       49.99      8.14 o 
  -2   8  13        4.78        6.35      4.57 o 
  -1   8  13        4.00        4.52      4.57 o 
   0   8  13       59.51       75.88      7.94 o 
  -1  -7  14        0.14       -1.07      3.89 o 
   0  -7  14        0.01       -5.69      3.80 o 
   1  -7  14       22.43       28.46      7.18 o 
  -2  -6  14        0.17       -1.34      4.11 o 
  -1  -6  14       12.33       17.25      5.59 o 
   0  -6  14       15.02       14.87      5.80 o 
   1  -6  14        3.13        1.71      4.79 o 
   2  -6  14       10.38       13.74      6.05 o 
  -3  -5  14        9.09        6.28      3.51 o 
  -2  -5  14        0.86       -2.14      2.69 o 
  -1  -5  14        6.33       10.77      4.75 o 
   0  -5  14       13.36       11.51      5.49 o 
   1  -5  14       27.23       43.96      8.02 o 
   2  -5  14        3.77        2.59      4.87 o 
  -3  -4  14        1.63       -2.24      3.72 o 
  -2  -4  14       27.45       24.39      4.02 o 
  -1  -4  14       32.41       33.33      6.35 o 
   0  -4  14        1.14       -0.88      4.20 o 
   1  -4  14        8.23       11.19      5.57 o 
   2  -4  14       21.75       25.89      7.99 o 
   3  -4  14       16.61       18.01      4.08 o 
  -4  -3  14        0.56        2.45      4.61 o 
  -3  -3  14       10.98        4.93      4.81 o 
  -2  -3  14        0.01       -3.50      2.33 o 
  -1  -3  14        3.00        7.88      4.73 o 
   0  -3  14       39.82       49.72      8.04 o 
   1  -3  14        0.56        0.76      3.84 o 
   2  -3  14       10.52        8.96      4.59 o 
   3  -3  14        9.53       19.91      4.68 o 
  -4  -2  14        4.06       -0.29      4.01 o 
  -3  -2  14        0.37       -3.31      3.85 o 
  -2  -2  14       18.70       12.92     11.09 o 
  -1  -2  14       24.69       26.57      5.90 o 
   0  -2  14       49.62       71.09      8.99 o 
   1  -2  14       36.42       38.42      4.72 o 
   2  -2  14        0.42       -1.91      2.76 o 
   3  -2  14       31.45       29.52      4.97 o 
  -4  -1  14        0.18       -5.49      4.17 o 
  -3  -1  14        0.42        0.19      4.20 o 
  -2  -1  14       36.49       48.61      6.85 o 
  -1  -1  14        1.34       -1.74      4.67 o 
   0  -1  14        0.00       -1.05      2.25 o 
   1  -1  14        5.49        9.37      3.38 o 
   2  -1  14        0.03       -3.57      2.38 o 
   3  -1  14        1.20        0.78      4.30 o 
  -4   0  14        0.96       -0.41      4.59 o 
  -3   0  14        5.39        1.99      4.36 o 
  -2   0  14       13.77       10.43      4.46 o 
  -1   0  14       43.44       55.77      4.54 o 
   0   0  14       27.27       41.40      4.48 o 
   1   0  14        2.32        3.50      2.77 o 
   2   0  14        3.94        0.21      3.30 o 
   3   0  14        1.45       -1.34      3.41 o 
  -4   1  14        0.00        0.25      4.13 o 
  -3   1  14        9.03        9.83      4.71 o 
  -2   1  14      100.75       90.19      7.11 o 
  -1   1  14        2.24        6.16      2.23 o 
   0   1  14        7.63        5.65      2.83 o 
   1   1  14        3.37       -1.06      2.59 o 
   2   1  14       32.77       30.89      6.00 o 
  -4   2  14        0.78       -4.89      3.62 o 
  -3   2  14        0.02       -3.87      3.60 o 
  -2   2  14        5.17        1.88      2.33 o 
  -1   2  14      126.50      111.57      5.44 o 
   0   2  14        7.76       15.62      3.45 o 
   1   2  14        0.27        0.12      3.50 o 
   2   2  14       21.82       22.35      5.31 o 
  -4   3  14        0.68       -0.31      3.93 o 
  -3   3  14       30.07       37.82      6.37 o 
  -2   3  14       25.65       32.21      3.94 o 
  -1   3  14      100.31       95.71      5.28 o 
   0   3  14       54.15       60.97      7.46 o 
   1   3  14       17.26       19.12      5.26 o 
   2   3  14        3.62        0.64      3.95 o 
  -4   4  14        0.20       -3.60      3.47 o 
  -3   4  14        0.67        0.40      2.84 o 
  -2   4  14       36.09       43.44      4.53 o 
  -1   4  14       26.19       38.33      6.11 o 
   0   4  14       19.80       14.35      5.10 o 
   1   4  14        2.21        0.49      4.01 o 
   2   4  14        0.79       -1.89      3.84 o 
  -4   5  14       13.50       10.28      5.24 o 
  -3   5  14        4.41        1.83      2.91 o 
  -2   5  14       15.26       15.44      3.50 o 
  -1   5  14        2.69        0.72      3.74 o 
   0   5  14        2.18        0.39      3.25 o 
   1   5  14        8.90        7.63      5.04 o 
  -3   6  14       16.99       13.57      3.86 o 
  -2   6  14        9.46       12.26      4.87 o 
  -1   6  14       60.84       59.96      6.66 o 
   0   6  14        4.22       -2.10      3.64 o 
  -3   7  14       10.54       10.53      5.88 o 
  -2   7  14       69.47       66.11      7.46 o 
  -1   7  14        1.21        3.41      3.87 o 
  -1  -6  15        2.12        2.86      4.52 o 
   0  -6  15        0.20       -6.19      4.13 o 
   1  -6  15        0.05        0.25      5.35 o 
  -2  -5  15        1.59        0.29      4.24 o 
  -1  -5  15       44.31       63.37      8.57 o 
   0  -5  15        2.34        2.34      4.34 o 
   1  -5  15       15.72       27.51      7.24 o 
  -3  -4  15        1.93        1.60      4.54 o 
  -2  -4  15        5.21        0.16      4.30 o 
  -1  -4  15        6.26       11.10      5.49 o 
   0  -4  15       12.43        4.44      5.14 o 
   1  -4  15        0.03        0.04      4.81 o 
   2  -4  15       27.04       29.78      7.75 o 
  -3  -3  15        0.23        0.58      4.26 o 
  -2  -3  15        3.39        0.56      2.89 o 
  -1  -3  15       15.51       27.16      6.31 o 
   0  -3  15        0.21       -1.44      4.13 o 
   1  -3  15        7.08        9.46      5.47 o 
   2  -3  15        1.06        3.10      4.70 o 
  -3  -2  15       21.29       24.74      6.70 o 
  -2  -2  15        3.87        1.30      4.20 o 
  -1  -2  15        0.11        0.53      4.20 o 
   0  -2  15        3.41        1.32      4.65 o 
   1  -2  15        0.03       -4.07      3.54 o 
   2  -2  15       61.56       69.67      6.43 o 
  -4  -1  15        1.11        0.27      4.24 o 
  -3  -1  15       53.65       58.44      8.35 o 
  -2  -1  15       32.96       33.76      6.27 o 
  -1  -1  15        0.48        1.42      4.38 o 
   0  -1  15        6.67        8.95      5.26 o 
   1  -1  15       15.21       15.05      5.42 o 
   2  -1  15        0.01       -2.70      2.86 o 
  -4   0  15        1.19       -0.88      4.63 o 
  -3   0  15        1.58       -2.88      3.99 o 
  -2   0  15       86.43       88.32      7.59 o 
  -1   0  15        0.03        3.82      2.72 o 
   0   0  15       22.63       21.49      3.96 o 
   1   0  15       34.60       64.32      9.50 o 
   2   0  15        0.91       -2.57      3.84 o 
  -4   1  15        4.90        2.84      5.12 o 
  -3   1  15        1.94       -1.09      4.26 o 
  -2   1  15       11.49        3.37      3.76 o 
  -1   1  15       23.72       28.05      5.79 o 
   0   1  15       62.90       63.73      9.13 o 
   1   1  15       56.76       65.51      6.48 o 
   2   1  15       22.31       15.50      4.87 o 
  -4   2  15        4.18       -0.66      4.50 o 
  -3   2  15       29.70       22.78      5.94 o 
  -2   2  15       11.92       13.32      4.61 o 
  -1   2  15       20.44       18.26      3.57 o 
   0   2  15        0.00       -3.48      3.35 o 
   1   2  15       47.01       40.84      6.79 o 
  -4   3  15       34.44       29.38      6.70 o 
  -3   3  15        5.03        5.55      4.24 o 
  -2   3  15        1.85        0.87      2.43 o 
  -1   3  15        0.71       -0.38      3.23 o 
   0   3  15        0.94       -2.55      3.29 o 
   1   3  15       21.27       25.37      6.09 o 
  -3   4  15       37.15       48.47      7.49 o 
  -2   4  15       13.71       20.44      3.79 o 
  -1   4  15       37.99       35.37      6.60 o 
   0   4  15       11.47       11.10      5.04 o 
   1   4  15        7.90        3.25      4.11 o 
  -3   5  15       57.95       60.41      6.06 o 
  -2   5  15        5.14        7.04      3.50 o 
  -1   5  15       26.34       37.14      6.79 o 
   0   5  15       47.52       40.61      7.12 o 
  -2   6  15       36.77       30.80      6.60 o 
  -1   6  15       16.13       11.93      5.08 o 
  -1  -4  16        3.00        1.67      4.46 o 
   0  -4  16        5.96        5.55      5.65 o 
  -1  -3  16        9.89       20.17      6.62 o 
   0  -3  16       23.72       42.46      8.14 o 
   1  -3  16        0.61       -1.17      5.37 o 
  -1  -2  16        0.04        3.39      4.96 o 
   0  -2  16       16.73       32.04      7.83 o 
   1  -2  16       22.52       28.21      7.48 o 
  -3  -1  16        0.25       -1.05      4.36 o 
  -2  -1  16        0.01        2.78      4.13 o 
  -1  -1  16       31.21       40.16      7.63 o 
   0  -1  16       14.73       21.28      6.95 o 
   1  -1  16        2.81       -0.38      3.11 o 
  -3   0  16        0.61       -1.77      4.59 o 
  -2   0  16       16.44        9.95      4.87 o 
   0   0  16      103.56      114.12      9.60 o 
   1   0  16       11.25        7.19      3.75 o 
  -3   1  16        0.87       -5.06      4.01 o 
  -2   1  16        1.92        1.17      4.05 o 
   0   1  16       19.57       16.32      3.85 o 
   1   1  16       18.19        9.71      4.94 o 
  -3   2  16        0.70        5.94      5.12 o 
  -2   2  16       17.89       22.93      5.84 o 
  -1   2  16       17.05       20.39      3.66 o 
   0   2  16        0.98       -5.23      3.48 o 
  -3   3  16        0.36        5.26      4.67 o 
  -2   3  16       21.65       23.79      5.84 o 
  -1   3  16       88.82       99.40      8.23 o 
   0   3  16       13.14        4.75      5.04 o 
  -2   4  16       36.13       22.65      4.26 o 
  -1   4  16       10.33       14.78      5.47 o 
                                                 
